# Supplementary material for: Chronic Alcohol Use Induces Molecular Genetic Changes in the Dorsomedial Thalamus of People with Alcohol-Related Disorders
Source: Brain Sci. 2021 Mar 29;11(4):435. doi: 10.3390/brainsci11040435 (PMC8066746; doi:10.3390/brainsci11040435)
Supplement: Supplementary file 1 [file brainsci-11-00435-s001.zip]

Archive with 3 entries (2 files):
- supples-brainsci-1145509/
- supples-brainsci-1145509/Supplementary figures S1-S9.pdf
- supples-brainsci-1145509/Supplementary tables S1-S7.xlsx
