# Supplementary material for: Chronic Alcohol Use Induces Molecular Genetic Changes in the Dorsomedial Thalamus of People with Alcohol-Related Disorders
Source: Brain Sci. 2021 Mar 29;11(4):435. doi: 10.3390/brainsci11040435 (PMC8066746; doi:10.3390/brainsci11040435)
Supplement: Supplementary file 1 [file brainsci-11-00435-s001.zip › supples-brainsci-1145509/Supplementary tables S1-S7.xlsx]

## Sheet: Table S1 Study subjects
Supplementary tables S1-S7
Chronic alcohol use induces molecular genetic changes in the dorsomedial thalamus of people with alcohol-related disorders
Andreas-Christian Hade, Mari-Anne Philips*, Ene Reimann , Toomas Jagomäe, Kattri-Liis Eskla, Tanel Traks, Ele Prans, Sulev Kõks, Eero Vasar, Marika Väli
Table S1: The study subjects
“Study” indicates the experiment in which the subject was included, “Sex”: M - male, F - female, “PMI” - post mortem index in hours, "Warm Time" - time at room temperature in hours, “pH” - tissue pH on dissection
Subject ID	Study	Sex	Age	PMI	PMI warm time	pH	Cause of Death
AUD 1	Gene expression array	M	37	28	2	6.45	Acute fentanyl and alcohol poisoning
AUD 2	Gene expression array	F	67	63	0.5	6.62	Hypothermia and alcohol toxicity. Mild alcohol-related liver steatosis
AUD 3	Gene expression array	F	26	21	2	6.47	Acute fentanyl and alcohol poisoning. Mild alcohol-related liver steatosis
AUD 4	Gene expression array	M	36	25	3	6.55	Gunshot wound to the chest and alcohol toxicity. Alcohol-related liver steatosis
AUD 5	Gene expression array	F	43	31	8	6.18	Combined alcohol and antipsychotic drug poisoning
AUD 6	Western blot	M	59	18	6	6.08	Isopropanol poisoning, alcohol-related liver steatosis
AUD 7	Western blot	M	46	48	10	6.34	Alcohol-related liver steatosis and cirrhosis, pancreatic lipomatosis and fibrosis
AUD 8	Western blot	M	34	36	6	6.15	Alcohol poisoning, alcohol-related liver cirrhosis
AUD 9	Western blot	M	50	18	8	6.32	Isopropanol poisoning
AUD 10	Western blot	M	50	40	4	6.05	Acute blood loss from a stab wound, alcohol-related liver steatosis
AUD 11	Western blot	M	49	24	8	6.07	Alcohol poisoning, alcohol-related liver steatosis
AUD 12	Immunohistochemistry	M	36	36	2	NA	Drowning in a state of alcohol toxicity
AUD 13	Immunohistochemistry	F	60	36	10	NA	Hypertensive heart disease
AUD 14	Immunohistochemistry	M	65	19	9	NA	Ischemic heart disease
Control 1	Gene expression array	M	47	57	12	5.89	Primary biliary cholangitis (primary biliary cirrhosis)
Control 2	Gene expression array	M	49	19	10	6.02	Lobar pneumonia
Control 3	Gene expression array	F	61	47	6	6.12	Hepatitis C-related liver cirrhosis
Control 4	Gene expression array/ Western blot	M	55	19	4	6.27	Idiopathic dilated cardiomyopathy
Control 5	Western blot	M	46	40	8	6.62	Atherosclerotic cardiovascular disease
Control 6	Western blot	M	59	42	10	6.44	Congestive cardiac failure
Control 7	Western blot	M	30	18	4	6.01	Ruptured brain aneurysm, subarachnoid hemorrhage
Control 8	Western blot	M	58	15	3	6.31	Hanging suicide
Control 9	Western blot	M	37	46	4	6.2	Hanging suicide
Control 10	Immunohistochemistry	M	37	36	6	NA	Hypertensive heart disease
Control 11	Immunohistochemistry	M	62	24	4	NA	Hanging suicide
Control 12	Immunohistochemistry	M	54	24	10	NA	Hypertensive heart disease

## Sheet: Table S2 Thalamus_QC3_GeneList
Table S2: Statistically significant (FDR ≤ 0.05) alcohol induced changes in gene expression measured by Affymetrix array
#%result_name=Thalamus_QC3_26.10.2020
#%array_type=Clariom_S_Human_HT
#%annotation=Clariom_S_Human_HT.r1.na36.hg38.a1.transcript.csv
#%comparison=AUD vs control
ID	AUD Avg (log2)	control Avg (log2)	AUD Standard Deviation	control Standard Deviation	AUD Expressed	control Expressed	Fold Change	P-val	FDR P-val	Expressed in Both Conditions	Public Gene IDs	Gene Symbol	Description	Chromosome	Strand	Group	Start	Stop
TC1800007905.hg.1	9.33	5.06	0.49	0.62	T	F	19.29	2.51e-07	0.0018	F	NM_014646; ENST00000261596; ENST00000581568; ENST00000584294; ENST00000584915; BC152448; OTTHUMT00000254363; OTTHUMT00000316765; OTTHUMT00000316766; OTTHUMT00000441719; uc002klo.3	LPIN2	lipin 2	chr18	-	Multiple_Complex	2916994	3013315
TC1900011957.hg.1	11.6	7.09	0.45	0.81	T	T	22.79	1.67e-07	0.0018	T	NM_019884; ENST00000222330; ENST00000398249; ENST00000453535; ENST00000493059; BC027984; BC051865; OTTHUMT00000319782; OTTHUMT00000319783; OTTHUMT00000319784; OTTHUMT00000319785	GSK3A	glycogen synthase kinase 3 alpha	chr19	-	Multiple_Complex	42230186	42242625
TC0700007610.hg.1	9.33	4.5	0.95	0.49	T	F	28.36	1.95e-07	0.0018	F	NM_018697; ENST00000254770; ENST00000452107; ENST00000466041; ENST00000476479; ENST00000486376; BC070049; OTTHUMT00000251459; OTTHUMT00000343064; OTTHUMT00000343065; OTTHUMT00000343066; OTTHUMT00000343067; uc003tqp.3	LANCL2	LanC lantibiotic synthetase component C-like 2 (bacterial)	chr7	+	Multiple_Complex	55365448	55433742
TC0600012061.hg.1	9.04	4.41	0.78	0.97	T	F	24.72	5.71e-07	0.002	F	NM_014920; NM_016513; ENST00000350082; ENST00000356971; BC136420; BC136421; BC152464; OTTHUMT00000040952	ICK	intestinal cell (MAK-like) kinase	chr6	-	Multiple_Complex	53001279	53061802
TC1400009732.hg.1	12.02	7.26	0.86	0.54	T	T	27.2	4.84e-07	0.002	T	NM_007176; ENST00000256319; BC002444; OTTHUMT00000413683	C14orf1	chromosome 14 open reading frame 1	chr14	-	Multiple_Complex	75649791	75661195
TC0100009373.hg.1	13.85	7.4	1.36	1	T	F	87.33	3.98e-07	0.002	F	NM_001010898; ENST00000331565; ENST00000465159; BC140908; OTTHUMT00000032550; OTTHUMT00000032551	SLC6A17	solute carrier family 6 (neutral amino acid transporter), member 17	chr1	+	Multiple_Complex	110150486	110202202
TC1100008899.hg.1	10.27	6.88	0.31	0.35	T	F	10.46	1.37e-06	0.0021	F	NM_020802; ENST00000263468; ENST00000532077; ENST00000532529; OTTHUMT00000394140; OTTHUMT00000394142; OTTHUMT00000394143	CEP126	centrosomal protein 126kDa	chr11	+	Coding	101915015	102001065
TC0X00008908.hg.1	14.22	10.73	0.55	0.2	T	T	11.25	1.37e-06	0.0021	T	ENST00000381401; ENST00000475167; ENST00000484026; BC007295; BC007850; BC008737; BC008935; BC014775; BC031912; OTTHUMT00000055596; OTTHUMT00000055597; OTTHUMT00000055598	SLC25A6	solute carrier family 25 (mitochondrial carrier; adenine nucleotide translocator), member 6	chrX	-	Multiple_Complex	1386152	1392724
TC1600011430.hg.1	9.69	6.06	0.81	0.13	T	F	12.4	1.15e-06	0.0021	F	NM_033401; NM_138994; ENST00000307431; ENST00000377504; ENST00000463177; ENST00000471618; ENST00000476707; ENST00000478060; ENST00000611870; ENST00000619533; ENST00000622250; OTTHUMT00000269034; OTTHUMT00000348213; OTTHUMT00000348214; OTTHUMT00000348215; OTTHUMT00000348216; OTTHUMT00000348217; OTTHUMT00000434957	CNTNAP4	contactin associated protein-like 4	chr16	+	Multiple_Complex	76277278	76559238
TC0Y00006882.hg.1	14.37	10.63	0.63	0.18	T	T	13.29	1.42e-06	0.0021	T	NM_001636	SLC25A6	solute carrier family 25 (mitochondrial carrier; adenine nucleotide translocator), member 6	chrY	-	Multiple_Complex	1386152	1392724
TC1800007927.hg.1	9.95	5.74	0.23	1.05	T	T	18.54	8.16e-07	0.0021	T	NM_001003809; NM_001242761; NM_001242762; NM_001242763; NM_001242764; NM_001242765; NM_001242766; NM_001308390; NM_004746; ENST00000315677; ENST00000400145; ENST00000400147; ENST00000400149; ENST00000400150; ENST00000400155; ENST00000478161; ENST00000484845; ENST00000485480; ENST00000486430; ENST00000498188; ENST00000515196; ENST00000534970; ENST00000539435; ENST00000577430; ENST00000578250; ENST…	DLGAP1	discs, large (Drosophila) homolog-associated protein 1	chr18	-	Multiple_Complex	3496032	4455335
TC0100008332.hg.1	10.05	5.74	0.9	0.73	T	F	19.93	1.44e-06	0.0021	F	NM_024646; ENST00000294353; ENST00000545132; OTTHUMT00000024749	ZYG11B	zyg-11 family member B, cell cycle regulator	chr1	+	Multiple_Complex	52726459	52827342
TC0X00007132.hg.1	11.72	7.1	0.39	1.41	T	T	24.64	1.59e-06	0.0021	T	NM_001170460; NM_006201; NM_033018; ENST00000276052; ENST00000357227; ENST00000428400; ENST00000457458; ENST00000462483; ENST00000462827; ENST00000493213; ENST00000517426; ENST00000517479; ENST00000517997; ENST00000518022; ENST00000518391; ENST00000519758; ENST00000520141; ENST00000520295; ENST00000520893; ENST00000522234; ENST00000522883; ENST00000523034; ENST00000523344; ENST00000523543; ENST00…	CDK16	cyclin-dependent kinase 16	chrX	+	Multiple_Complex	47217860	47229997
TC2100008536.hg.1	11.18	6.29	0.49	1.06	T	F	29.67	1.29e-06	0.0021	F	NM_001130141; NM_020528; ENST00000400304; ENST00000400305; ENST00000400308; ENST00000400309; ENST00000400310; ENST00000449640; ENST00000468429; ENST00000475402; ENST00000481302; ENST00000498121; ENST00000549265; BC012061; OTTHUMT00000206809; OTTHUMT00000206810; OTTHUMT00000206811; OTTHUMT00000206812; OTTHUMT00000206815; OTTHUMT00000206816; OTTHUMT00000206817; OTTHUMT00000206818; OTTHUMT0000020684…	PCBP3	poly(rC) binding protein 3	chr21	+	Multiple_Complex	45848163	45942454
TC1700012230.hg.1	11.77	6.75	0.81	0.91	T	F	32.59	6.77e-07	0.0021	F	NM_001032293; NM_001098507; NM_003457; NR_030362; ENST00000321233; ENST00000342555; ENST00000385193; ENST00000394670; ENST00000394673; ENST00000394679; ENST00000577324; ENST00000577908; ENST00000578918; ENST00000579416; ENST00000579634; ENST00000579810; ENST00000580759; ENST00000581531; ENST00000582165; ENST00000582705; ENST00000584416; ENST00000584696; BC002372; BC008023; OTTHUMT00000256249; OTT…	ZNF207; MIR632	zinc finger protein 207; microRNA 632	chr17	+	Multiple_Complex	32350109	32381886
TC0600014268.hg.1	11.44	6.18	1.03	1.05	T	T	38.23	1.15e-06	0.0021	T	NM_030651; BC063046; OTTHUMT00000076255; OTTHUMT00000076257; OTTHUMT00000076258; OTTHUMT00000268923	PRRT1	proline-rich transmembrane protein 1	chr6	-	Multiple_Complex	32148359	32151952
TC0100015852.hg.1	2.95	6.83	0.49	0.75	F	F	-14.79	5.2e-06	0.0022	F	NM_001014450; ENST00000468739	SPRR2F	small proline-rich protein 2F	chr1	-	Coding	153112114	153113515
TC0200008666.hg.1	4.32	7.8	0.6	0.46	F	T	-11.13	3.24e-06	0.0022	F	NM_000877; NM_001288706; ENST00000409288; ENST00000409329; ENST00000409589; ENST00000409929; ENST00000410023; ENST00000413623; ENST00000422532; ENST00000424272; ENST00000428279; ENST00000430171; ENST00000442590; ENST00000450319; ENST00000452403; BC067506; BC067507; BC067508; BC075062; BC075063; OTTHUMT00000253299; OTTHUMT00000331187; OTTHUMT00000331188; OTTHUMT00000331189; OTTHUMT00000331190; OTT…	IL1R1	interleukin 1 receptor, type I	chr2	+	Multiple_Complex	102064544	102179874
TC1500007602.hg.1	5.31	8.65	0.82	0.35	T	T	-10.13	4.58e-06	0.0022	T	NM_001254740; NM_001301031; NM_001301032; NM_001301033; NM_004727; ENST00000261892; ENST00000339868; ENST00000399033; ENST00000425561; ENST00000434116; ENST00000449142; ENST00000505666; ENST00000535950; ENST00000537259; ENST00000539516; ENST00000544319; ENST00000546330; BC117263; BC143375; OTTHUMT00000397302; OTTHUMT00000397303; OTTHUMT00000397304; OTTHUMT00000397353; OTTHUMT00000397354; OTTHUMT0…	SLC24A1	solute carrier family 24 (sodium/potassium/calcium exchanger), member 1	chr15	+	Multiple_Complex	65611366	65660995
TC0800009632.hg.1	3.53	6.85	0.41	0.6	F	F	-9.99	4.5e-06	0.0022	F	NM_001037804; uc003wuz.1	DEFB130	defensin, beta 130	chr8	-	Coding	12064389	12071750
TC0800009647.hg.1	3.53	6.85	0.41	0.6	F	F	-9.99	4.5e-06	0.0022	F	ENST00000400079; OTTHUMT00000351999; uc003wvn.1	DEFB130	defensin, beta 130	chr8	-	Coding	12310962	12318319
TC1100012647.hg.1	4.83	8.16	0.49	0.23	F	T	-9.99	1.83e-06	0.0022	F	NM_001005187; ENST00000321252; BC136906; OTTHUMT00000387264	OR6T1	olfactory receptor, family 6, subfamily T, member 1	chr11	-	Coding	123942785	123943873
TC1200012570.hg.1	8.43	5.6	0.3	0.26	T	F	7.12	3.08e-06	0.0022	F	NM_000719; NM_001129827; NM_001129829; NM_001129830; NM_001129831; NM_001129832; NM_001129833; NM_001129834; NM_001129835; NM_001129836; NM_001129837; NM_001129838; NM_001129839; NM_001129840; NM_001129841; NM_001129842; NM_001129843; NM_001129844; NM_001129846; NM_001167623; NM_001167624; NM_001167625; NM_199460; ENST00000327702; ENST00000335762; ENST00000344100; ENST00000347598; ENST00000399591…	CACNA1C	calcium channel, voltage-dependent, L type, alpha 1C subunit	chr12	+	Multiple_Complex	2053250	2697950
TC1700011795.hg.1	8.47	5.63	0.32	0.27	T	F	7.13	5.13e-06	0.0022	F	NM_002766; ENST00000324684; ENST00000423915; ENST00000435555; ENST00000436498; ENST00000442767; ENST00000446526; ENST00000472686; ENST00000488339; ENST00000494662; ENST00000586137; ENST00000588364; ENST00000592474; BC009012; OTTHUMT00000342480; OTTHUMT00000342481; OTTHUMT00000342482; OTTHUMT00000342483; OTTHUMT00000342484; OTTHUMT00000342485; OTTHUMT00000342486; OTTHUMT00000342487; OTTHUMT0000034…	PRPSAP1	phosphoribosyl pyrophosphate synthetase-associated protein 1	chr17	-	Multiple_Complex	76309486	76384521
TC1100011192.hg.1	8.08	5.01	0.29	0.44	T	F	8.38	2.61e-06	0.0022	F	NM_015104; ENST00000377264; ENST00000418259; ENST00000421419; ENST00000461701; ENST00000461955; ENST00000472525; BC110650; OTTHUMT00000143224; OTTHUMT00000143226; OTTHUMT00000143227; OTTHUMT00000143228; OTTHUMT00000315952	ATG2A	autophagy related 2A	chr11	-	Multiple_Complex	64894510	64917250
TC0X00009025.hg.1	8.71	5.61	0.56	0.78	T	F	8.57	4.46e-06	0.0022	F	NM_000216; ENST00000262648; ENST00000481896; ENST00000488294; ENST00000619786; BC137426; BC137427; OTTHUMT00000055692; OTTHUMT00000055693; OTTHUMT00000055694	ANOS1	anosmin 1	chrX	-	Multiple_Complex	8528874	8732187
TC1500010766.hg.1	12.07	8.91	0.47	0.82	T	T	8.93	5.34e-06	0.0022	T	NM_001030005; ENST00000395018; BC018026; OTTHUMT00000286402	CPLX3	complexin 3	chr15	+	Coding	74826547	74831802
TC1100009744.hg.1	8.42	5.08	0.63	0.87	T	F	10.13	3.87e-06	0.0022	F	NM_004420; ENST00000331588; ENST00000397374; ENST00000528778; BC038231; BC045110; OTTHUMT00000257178; OTTHUMT00000384771	DUSP8	dual specificity phosphatase 8	chr11	-	Multiple_Complex	1554044	1571920
TC1200012798.hg.1	12.65	9.24	0.42	0.46	T	T	10.62	2.89e-06	0.0022	T	NM_001002031; NM_005176; ENST00000338662; ENST00000394349; ENST00000495596; ENST00000549164; ENST00000549748; ENST00000552120; ENST00000552242; ENST00000602871; BC020826; OTTHUMT00000257310; OTTHUMT00000257311; OTTHUMT00000257312; OTTHUMT00000407402; OTTHUMT00000407403; OTTHUMT00000407404; OTTHUMT00000407405; OTTHUMT00000467761	ATP5G2	ATP synthase, H+ transporting, mitochondrial Fo complex subunit C2 (subunit 9)	chr12	-	Multiple_Complex	53665160	53677408
TC0500011705.hg.1	9.24	5.78	0.42	0.49	T	T	11.03	5.09e-06	0.0022	T	NM_001142474; NM_001142475; NM_001142476; NM_001142477; NM_001142478; NM_001142479; NM_001142480; NM_001142481; NM_001142482; NM_001142483; NM_004772; ENST00000257435; ENST00000379671; ENST00000395634; ENST00000419114; ENST00000446294; ENST00000447165; ENST00000450761; ENST00000453526; ENST00000455559; ENST00000503429; ENST00000504018; ENST00000505864; ENST00000507032; ENST00000507742; ENST000005…	NREP	neuronal regeneration related protein	chr5	-	Multiple_Complex	111662621	111997464
TC1500007060.hg.1	12.78	9.12	0.46	0.94	T	T	12.57	1.9e-06	0.0022	T	NM_002373; ENST00000300231; ENST00000382031; OTTHUMT00000132894; OTTHUMT00000132895	MAP1A	microtubule associated protein 1A	chr15	+	Multiple_Complex	43510958	43531620
TC1700010488.hg.1	9.29	5.55	0.71	0.52	T	F	13.33	5.87e-06	0.0022	F	NM_198834; NM_198837; NM_198838; NM_198839; ENST00000612007; ENST00000612120; ENST00000612895; ENST00000612926; ENST00000613146; ENST00000613776; ENST00000614333; ENST00000614428; ENST00000614438; ENST00000614450; ENST00000614482; ENST00000614789; ENST00000615229; ENST00000616317; ENST00000616352; ENST00000617548; ENST00000617649; ENST00000618053; ENST00000618351; ENST00000618575; ENST00000619245…	ACACA	acetyl-CoA carboxylase alpha	chr17	-	Multiple_Complex	37084988	37406818
TC1900006626.hg.1	9.37	5.61	0.73	0.83	T	F	13.61	4.86e-06	0.0022	F	NM_001172673; NM_021938; NR_033342; ENST00000292672; ENST00000334293; ENST00000541430; ENST00000586050; ENST00000588101; ENST00000588350; ENST00000589370; ENST00000591483; BC028101; OTTHUMT00000452574; OTTHUMT00000452581; OTTHUMT00000452583; OTTHUMT00000452584; OTTHUMT00000452585; OTTHUMT00000452586; OTTHUMT00000452587; OTTHUMT00000452588	CELF5	CUGBP, Elav-like family member 5	chr19	+	Multiple_Complex	3224703	3297076
TC0X00011102.hg.1	11.77	7.95	0.59	0.66	T	T	14.07	2.9e-06	0.0022	T	NM_001184808; NM_001242614; NM_031462; NM_134445; NM_134446; ENST00000346693; ENST00000355149; ENST00000370377; ENST00000418547; ENST00000437787; ENST00000466436; ENST00000491877; ENST00000613030; BC025729; BC030536; OTTHUMT00000061199; OTTHUMT00000061200; OTTHUMT00000061201; OTTHUMT00000061202; OTTHUMT00000354651	CD99L2	CD99 molecule-like 2	chrX	-	Multiple_Complex	150766336	150898816
TC1900011901.hg.1	11.1	7.26	0.78	0.83	T	T	14.33	3.54e-06	0.0022	T	NM_024881; ENST00000409648; ENST00000421082; ENST00000436553; ENST00000469055; ENST00000470077; ENST00000488894; ENST00000593812; ENST00000595753; ENST00000596387; ENST00000600356; ENST00000611092; BC062562; OTTHUMT00000326809; OTTHUMT00000326810; OTTHUMT00000326811; OTTHUMT00000326833; OTTHUMT00000326834; OTTHUMT00000326835; OTTHUMT00000461120; OTTHUMT00000461121; OTTHUMT00000461123; OTTHUMT0000…	SLC35E1	solute carrier family 35, member E1	chr19	-	Multiple_Complex	16549831	16572382
TC1700006911.hg.1	10.57	6.72	0.84	0.46	T	F	14.35	4.88e-06	0.0022	F	NM_014859; ENST00000262444; ENST00000340825; ENST00000379672; ENST00000538915; ENST00000544416; ENST00000578087; ENST00000578442; ENST00000580768; ENST00000581437; ENST00000583608; ENST00000584974; ENST00000616670; BC117412; BC117416; BC143853; OTTHUMT00000129945; OTTHUMT00000441566; OTTHUMT00000441567; OTTHUMT00000441568; OTTHUMT00000441569; OTTHUMT00000441570; OTTHUMT00000441572; OTTHUMT0000044…	ARHGAP44	Rho GTPase activating protein 44	chr17	+	Multiple_Complex	12789512	12991643
TC0700012731.hg.1	9.01	5.1	1.32	0.87	T	F	15.04	3.37e-06	0.0022	F	NM_004717; ENST00000288490; ENST00000424189; ENST00000446122; ENST00000453654; ENST00000460662; ENST00000470895; ENST00000475388; ENST00000477835; ENST00000483619; ENST00000486153; ENST00000494390; ENST00000497321; ENST00000614521; OTTHUMT00000341286; OTTHUMT00000341287; OTTHUMT00000341288; OTTHUMT00000341289; OTTHUMT00000341290; OTTHUMT00000341291; OTTHUMT00000341292; OTTHUMT00000341293; OTTHUMT…	DGKI	diacylglycerol kinase, iota	chr7	-	Multiple_Complex	137381037	137847092
TC1900009133.hg.1	12.02	8.1	0.75	0.95	T	T	15.17	3.76e-06	0.0022	T	NM_002695; ENST00000215587; ENST00000585838; ENST00000586215; ENST00000586746; ENST00000586817; ENST00000589737; ENST00000590060; ENST00000591709; ENST00000591767; ENST00000592597; ENST00000612655; ENST00000614705; ENST00000615234; ENST00000619917; BC004441; BC034144; OTTHUMT00000458043; OTTHUMT00000458044; OTTHUMT00000458045; OTTHUMT00000458046; OTTHUMT00000458047; OTTHUMT00000458048; OTTHUMT000…	POLR2E	polymerase (RNA) II (DNA directed) polypeptide E, 25kDa	chr19	-	Multiple_Complex	1086579	1095392
TC0200014288.hg.1	11.73	7.8	0.35	1.46	T	T	15.21	5.27e-06	0.0022	T	NM_001009993; ENST00000389915; ENST00000409185; BC066347; BC110642; OTTHUMT00000331299; OTTHUMT00000331301	FAM168B	family with sequence similarity 168, member B	chr2	-	Multiple_Complex	131047876	131093460
TC2200007069.hg.1	8.42	4.45	0.82	1.06	T	F	15.68	4.08e-06	0.0022	F	NM_001282738; NM_001282739; NM_001282740; NM_001282741; NM_001282742; NM_030758; ENST00000332585; ENST00000401475; ENST00000403222; ENST00000407373; ENST00000424224; ENST00000431368; ENST00000433183; ENST00000437268; ENST00000438716; ENST00000445781; ENST00000446658; ENST00000452656; ENST00000453621; ENST00000454145; ENST00000464341; ENST00000477355; ENST00000496367; ENST00000496575; ENST00000535…	OSBP2	oxysterol binding protein 2	chr22	+	Multiple_Complex	30693782	30907824
TC1900009128.hg.1	8.75	4.77	1.03	0.27	T	F	15.7	2.02e-06	0.0022	F	NM_001033026; NM_033420; ENST00000333175; ENST00000356663; ENST00000586250; ENST00000586285; ENST00000586704; ENST00000589055; ENST00000589831; ENST00000592052; ENST00000592590; ENST00000592618; ENST00000593068; ENST00000607316; BC008957; OTTHUMT00000458236; OTTHUMT00000458237; OTTHUMT00000458239; OTTHUMT00000458242; OTTHUMT00000458245; OTTHUMT00000458246; OTTHUMT00000458247; OTTHUMT00000458248; …	TMEM259	transmembrane protein 259	chr19	-	Multiple_Complex	1009648	1021179
TC2000009903.hg.1	8.33	4.35	0.99	0.31	T	F	15.78	5.19e-06	0.0022	F	NM_030789; NM_178580; NM_178581; NM_178582; NR_003677; ENST00000335574; ENST00000340852; ENST00000344042; ENST00000398174; ENST00000460225; ENST00000460389; ENST00000464173; ENST00000464508; ENST00000464661; ENST00000466766; ENST00000468559; ENST00000469097; ENST00000469126; ENST00000472128; ENST00000474466; ENST00000479096; ENST00000483310; ENST00000487281; ENST00000487964; ENST00000492709; ENST…	HM13; MCTS2P	histocompatibility (minor) 13; malignant T-cell amplified sequence 2, pseudogene	chr20	+	Multiple_Complex	31514410	31571606
TC1000007878.hg.1	10.32	6.32	0.5	1.27	T	F	16.05	5.65e-06	0.0022	F	NM_015634; ENST00000361983; ENST00000481912; ENST00000625461; ENST00000626493; ENST00000627949; BC012180; OTTHUMT00000048370; OTTHUMT00000048371; OTTHUMT00000480211; OTTHUMT00000480212; OTTHUMT00000480213	KIF1BP	KIF1 binding protein	chr10	+	Multiple_Complex	68988721	69016983
TC0500009481.hg.1	11.41	7.29	0.56	1.13	T	T	17.38	3.86e-06	0.0022	T	NM_003945; ENST00000265093; ENST00000517669; ENST00000519374; ENST00000519911; BC119714; BC119715; OTTHUMT00000252935; OTTHUMT00000372562; OTTHUMT00000372563; OTTHUMT00000372564	ATP6V0E1	ATPase, H+ transporting, lysosomal 9kDa, V0 subunit e1	chr5	+	Multiple_Complex	172983757	173035445
TC1900011707.hg.1	13.38	9.23	0.9	1.12	T	T	17.7	4.95e-06	0.0022	T	NM_000175; NM_001184722; NM_001289789; NM_001289790; ENST00000356487; ENST00000415930; ENST00000586077; ENST00000586392; ENST00000586425; ENST00000587384; ENST00000587521; ENST00000588991; ENST00000589399; ENST00000589504; ENST00000589640; ENST00000589985; ENST00000590362; ENST00000590375; ENST00000591204; ENST00000592144; ENST00000592277; BC004982; OTTHUMT00000451684; OTTHUMT00000451685; OTTHUMT…	GPI	glucose-6-phosphate isomerase	chr19	+	Multiple_Complex	34359480	34402413
TC1700007907.hg.1	14.46	10.3	0.95	1.23	T	T	17.79	4.97e-06	0.0022	T	NM_016437; ENST00000251412; ENST00000588870; ENST00000590396; BC009670; BC051890; BC108739; OTTHUMT00000452326; OTTHUMT00000452327; OTTHUMT00000452328	TUBG2	tubulin, gamma 2	chr17	+	Multiple_Complex	42659248	42667006
TC2000009809.hg.1	11.68	7.5	0.75	1.17	T	T	18.1	3.93e-06	0.0022	T	NM_004518; NM_172106; NM_172107; NM_172108; NM_172109; ENST00000344425; ENST00000344462; ENST00000357249; ENST00000359125; ENST00000360480; ENST00000370221; ENST00000370224; ENST00000482957; ENST00000625514; ENST00000626313; ENST00000626684; ENST00000626717; ENST00000626839; ENST00000627221; ENST00000629241; ENST00000629318; ENST00000629498; ENST00000629676; ENST00000630274; OTTHUMT00000080351; O…	KCNQ2	potassium channel, voltage gated KQT-like subfamily Q, member 2	chr20	-	Multiple_Complex	63400115	63472677
TC0X00006616.hg.1	10.37	6.14	1.04	0.71	T	F	18.72	4.6e-06	0.0022	F	NM_014728; ENST00000380682; ENST00000616992; BC113700; BC113702; BC143746; OTTHUMT00000055771; uc004cuz.2	FRMPD4	FERM and PDZ domain containing 4	chrX	+	Coding	12138466	12724523
TC0100007449.hg.1	12.09	7.62	0.72	1.55	T	T	22.2	5.6e-06	0.0022	T	NM_031286; ENST00000270792; ENST00000319041; ENST00000614679; BC030135; OTTHUMT00000009498; OTTHUMT00000009499	SH3BGRL3	SH3 domain binding glutamate-rich protein like 3	chr1	+	Multiple_Complex	26279176	26281522
TC0300006599.hg.1	13.49	8.84	0.94	1.08	T	T	25.12	4.94e-06	0.0022	T	NM_003042; ENST00000287766; ENST00000425938; ENST00000460480; ENST00000462473; ENST00000495636; BC033904; OTTHUMT00000102767; OTTHUMT00000340200; OTTHUMT00000340201; OTTHUMT00000340202; OTTHUMT00000340203	SLC6A1	solute carrier family 6 (neurotransmitter transporter), member 1	chr3	+	Multiple_Complex	10992724	11039249
TC1100008948.hg.1	15.32	10.33	1.27	1.08	T	T	31.84	2.16e-06	0.0022	T	NM_000829; NM_001077243; NM_001077244; NM_001112812; NR_046356; ENST00000282499; ENST00000393125; ENST00000393127; ENST00000428631; ENST00000525032; ENST00000525187; ENST00000525921; ENST00000525942; ENST00000527177; ENST00000527669; ENST00000527687; ENST00000530497; ENST00000531011; ENST00000531986; ENST00000533094; uc001piw.2; uc001pix.2	GRIA4	glutamate receptor, ionotropic, AMPA 4	chr11	+	Multiple_Complex	105609994	105982092
TC0X00010989.hg.1	12.64	7.64	1.02	0.92	T	T	31.88	3.07e-06	0.0022	T	NM_012317; ENST00000370526; ENST00000460721; BC003104; OTTHUMT00000058592; OTTHUMT00000058593	LDOC1	leucine zipper, down-regulated in cancer 1	chrX	-	Multiple_Complex	141175745	141177214
TC2000006442.hg.1	11.95	6.37	1.66	0.65	T	F	47.99	4.58e-06	0.0022	F	NM_024958; ENST00000382285; ENST00000382291; ENST00000470439; ENST00000492242; ENST00000608467; ENST00000608736; ENST00000608875; ENST00000609179; ENST00000609504; ENST00000621012; BC001963; OTTHUMT00000077443; OTTHUMT00000077444; OTTHUMT00000077445; OTTHUMT00000077446; OTTHUMT00000473270; OTTHUMT00000473271; OTTHUMT00000473272; OTTHUMT00000473273; OTTHUMT00000473274	NRSN2	neurensin 2	chr20	+	Multiple_Complex	346726	359660
TC1100009068.hg.1	15.84	10.2	1.33	1.06	T	T	49.75	2.72e-06	0.0022	T	NM_000615; NM_001076682; NM_001242607; NM_001242608; NM_181351; ENST00000316851; ENST00000401611; ENST00000524916; ENST00000525355; ENST00000525691; ENST00000525973; ENST00000526322; ENST00000528158; ENST00000528590; ENST00000529356; ENST00000530090; ENST00000530543; ENST00000531044; ENST00000531817; ENST00000533073; ENST00000533226; ENST00000534046; ENST00000534516; ENST00000611284; ENST00000613…	NCAM1	neural cell adhesion molecule 1	chr11	+	Multiple_Complex	112961247	113278436
TC1500010162.hg.1	12.85	6.76	1.19	1.34	T	T	68.19	2.54e-06	0.0022	T	NM_001145648; NM_002891; NM_153815; ENST00000394745; ENST00000419573; ENST00000558480; ENST00000559926; ENST00000560286; ENST00000560334; ENST00000560943; ENST00000561112; ENST00000623620; BC040275; OTTHUMT00000291371; OTTHUMT00000418828; OTTHUMT00000418829; OTTHUMT00000418830; OTTHUMT00000418831; OTTHUMT00000418832; OTTHUMT00000418833; OTTHUMT00000418834; OTTHUMT00000418835	RASGRF1	Ras protein-specific guanine nucleotide-releasing factor 1	chr15	-	Multiple_Complex	78959947	79090873
TC1700007890.hg.1	16.04	9.69	1.59	1.38	T	T	81.61	2.78e-06	0.0022	T	NM_001130020; NM_001130021; NM_005177; NR_049808; ENST00000264649; ENST00000343619; ENST00000393829; ENST00000537728; ENST00000544137; ENST00000582846; ENST00000585525; ENST00000585828; ENST00000586001; ENST00000586201; ENST00000586315; ENST00000587299; ENST00000587375; ENST00000587510; ENST00000587797; ENST00000587824; ENST00000587882; ENST00000588138; ENST00000588629; ENST00000588806; ENST00000…	ATP6V0A1; MIR5010	ATPase, H+ transporting, lysosomal V0 subunit a1; microRNA 5010	chr17	+	Multiple_Complex	42458844	42522611
TC1700011143.hg.1	10.44	6.31	0.61	0.98	T	T	17.41	6.08e-06	0.0023	T	NM_001082533; NM_001082534; NM_020178; ENST00000285273; ENST00000442502; ENST00000451037; ENST00000570565; ENST00000571371; ENST00000571918; ENST00000573294; ENST00000575097; ENST00000575181; BC020577; BC047456; BC068462; OTTHUMT00000437476; OTTHUMT00000437477; OTTHUMT00000437478; OTTHUMT00000437479; OTTHUMT00000437480; OTTHUMT00000437482; OTTHUMT00000437483; OTTHUMT00000437484; OTTHUMT0000043748…	CA10	carbonic anhydrase X	chr17	-	Multiple_Complex	51630313	52160017
TC1100012470.hg.1	11.93	7.52	0.75	1.37	T	T	21.27	6.23e-06	0.0023	T	NM_004588; ENST00000278947; BC036793; OTTHUMT00000109748	SCN2B	sodium channel, voltage gated, type II beta subunit	chr11	-	Coding	118161951	118176673
TC0300007669.hg.1	12.66	8.1	1.04	0.95	T	T	23.56	6.3e-06	0.0023	T	NM_001130003; NM_144642; ENST00000295894; ENST00000450542; ENST00000460142; ENST00000460711; ENST00000465156; ENST00000467934; ENST00000468110; ENST00000472899; ENST00000478300; ENST00000478456; ENST00000478744; ENST00000479198; ENST00000493532; ENST00000496889; ENST00000498449; BC022518; OTTHUMT00000351784; OTTHUMT00000351785; OTTHUMT00000351786; OTTHUMT00000351787; OTTHUMT00000351788; OTTHUMT00…	SYNPR	synaptoporin	chr3	+	Multiple_Complex	63228315	63616921
TC1100010849.hg.1	4.17	7.23	0.32	0.38	F	F	-8.35	6.68e-06	0.0024	F	OTTHUMT00000391597	OR8J2	olfactory receptor, family 8, subfamily J, member 2 (gene/pseudogene)	chr11	-	Pseudogene	56210873	56211820
TC0100009345.hg.1	9.48	6.76	0.47	0.35	T	F	6.6	7.81e-06	0.0024	F	NM_001408; ENST00000271332; ENST00000459940; ENST00000489018; ENST00000498157; OTTHUMT00000033200; OTTHUMT00000033201; OTTHUMT00000033202; OTTHUMT00000033204	CELSR2	cadherin, EGF LAG seven-pass G-type receptor 2	chr1	+	Multiple_Complex	109250019	109275756
TC1700008452.hg.1	9.14	6.19	0.41	0.38	T	F	7.74	8.14e-06	0.0024	F	NM_001165993; NM_001165994; NM_182569; ENST00000284116; ENST00000578026; ENST00000579020; ENST00000579076; ENST00000581140; ENST00000581276; ENST00000583543; BC034432; OTTHUMT00000446023; OTTHUMT00000446024; OTTHUMT00000446025; OTTHUMT00000446026; OTTHUMT00000446027; OTTHUMT00000446028; OTTHUMT00000446029	GDPD1	glycerophosphodiester phosphodiesterase domain containing 1	chr17	+	Multiple_Complex	59220467	59275969
TC0400009110.hg.1	11.02	7.69	0.91	0.26	T	T	10.09	7.49e-06	0.0024	T	NM_000826; NM_001083619; NM_001083620; ENST00000264426; ENST00000296526; ENST00000323661; ENST00000393815; ENST00000471736; ENST00000503437; ENST00000503980; ENST00000504801; ENST00000505888; ENST00000506284; ENST00000507898; ENST00000509417; ENST00000510854; ENST00000512774; BC010574; OTTHUMT00000258366; OTTHUMT00000258367; OTTHUMT00000258368; OTTHUMT00000258369; OTTHUMT00000366624; OTTHUMT00000…	GRIA2	glutamate receptor, ionotropic, AMPA 2	chr4	+	Multiple_Complex	157204182	157366075
TC1900010009.hg.1	9.35	5.98	0.84	0.2	T	F	10.38	6.6e-06	0.0024	F	NM_001286968; NM_005354; ENST00000252818; ENST00000600972; OTTHUMT00000466318; OTTHUMT00000466319	JUND	jun D proto-oncogene	chr19	-	Coding	18279694	18281656
TC0700007925.hg.1	10.74	7.09	0.98	0.64	T	F	12.54	7.87e-06	0.0024	F	NM_022479; ENST00000333538; ENST00000447516; ENST00000467723; ENST00000498380; ENST00000618959; BC067524; BC067525; BC069624; BC069628; BC069636; BC069645; BC069997; OTTHUMT00000252006; OTTHUMT00000345150; OTTHUMT00000345151; OTTHUMT00000345152	WBSCR17	Williams-Beuren syndrome chromosome region 17	chr7	+	Multiple_Complex	71132169	71713601
TC1600007999.hg.1	9.1	5.29	0.83	0.59	T	F	13.98	8.1e-06	0.0024	F	NM_001304392; NM_002996; ENST00000006053; ENST00000563383; ENST00000564948; ENST00000565912; BC001163; BC016164; OTTHUMT00000257345; OTTHUMT00000430432; OTTHUMT00000430433; OTTHUMT00000430434	CX3CL1	chemokine (C-X3-C motif) ligand 1	chr16	+	Coding	57372458	57385048
TC0200014907.hg.1	8.78	4.86	0.85	1.01	T	F	15.08	7.92e-06	0.0024	F	NM_003705; NR_047549; ENST00000263812; ENST00000422440; ENST00000426896; ENST00000464063; ENST00000472070; ENST00000472748; ENST00000475360; ENST00000484227; ENST00000485880; ENST00000494892; BC016932; OTTHUMT00000259010; OTTHUMT00000259011; OTTHUMT00000259012; OTTHUMT00000259013; OTTHUMT00000259014; OTTHUMT00000334721; OTTHUMT00000334722; OTTHUMT00000334723; OTTHUMT00000334724; OTTHUMT00000334725	SLC25A12	solute carrier family 25 (aspartate/glutamate carrier), member 12	chr2	-	Multiple_Complex	171783405	171999859
TC0600008166.hg.1	10.44	6.49	1.24	0.39	T	F	15.36	7e-06	0.0024	F	NM_001204051; NM_001204052; NM_004277; ENST00000371347; ENST00000411689; ENST00000603486; ENST00000603501; ENST00000604127; ENST00000604217; ENST00000604616; ENST00000604908; BC033091; OTTHUMT00000040791; OTTHUMT00000040792; OTTHUMT00000040793; OTTHUMT00000040794; OTTHUMT00000040795; OTTHUMT00000040796; OTTHUMT00000040797; uc003oyg.3	SLC25A27	solute carrier family 25, member 27	chr6	+	Multiple_Complex	46652915	46678193
TC1700007904.hg.1	13.17	8.76	0.95	1.07	T	T	21.25	8.18e-06	0.0024	T	NM_001070; ENST00000251413; ENST00000588056; ENST00000589613; ENST00000589688; ENST00000591509; BC000619; OTTHUMT00000450548; OTTHUMT00000450549; OTTHUMT00000452321; OTTHUMT00000452322; OTTHUMT00000452323	TUBG1	tubulin, gamma 1	chr17	+	Multiple_Complex	42609340	42615238
TC0700008918.hg.1	15.07	9.32	1.17	2.15	T	T	53.74	7.84e-06	0.0024	T	NM_012281; ENST00000331113; ENST00000425288; ENST00000473190; BC110449; BC110450; OTTHUMT00000346996; OTTHUMT00000346997; OTTHUMT00000346998	KCND2	potassium channel, voltage gated Shal related subfamily D, member 2	chr7	+	Multiple_Complex	120273668	120750333
TC0X00011279.hg.1	17.38	10.87	2.05	1.51	T	T	91.66	7.69e-06	0.0024	T	NM_004615; ENST00000286824; ENST00000378482; ENST00000419600; ENST00000471410; ENST00000475216; ENST00000480976; ENST00000488893; ENST00000494037; BC018036; OTTHUMT00000060652; OTTHUMT00000060653; OTTHUMT00000355893; OTTHUMT00000355894; OTTHUMT00000355895; OTTHUMT00000356410; OTTHUMT00000356411; OTTHUMT00000356412	TSPAN7	tetraspanin 7	chrX	+	Multiple_Complex	38561370	38688920
TC0700013055.hg.1	11.77	5.25	1.81	1.38	T	F	92.07	7.16e-06	0.0024	F	NM_001164410; NM_004935; ENST00000297518; ENST00000469108; ENST00000476691; ENST00000485972; ENST00000487703; BC005115; OTTHUMT00000350965; OTTHUMT00000351034; OTTHUMT00000351035; OTTHUMT00000351036; OTTHUMT00000351037	CDK5	cyclin-dependent kinase 5	chr7	-	Multiple_Complex	151053812	151058530
TC1700008602.hg.1	3.3	6.73	0.56	0.56	T	T	-10.79	1.14e-05	0.0025	T	hsa_circ_0000797	DDX5	Memczak2013 ANTISENSE, CDS, coding, INTERNAL best transcript NM_004396	chr17	+	NonCoding	64504733	64504831
TC1100011183.hg.1	6.59	9.87	0.85	0.42	T	T	-9.74	1.11e-05	0.0025	T	NM_001178030; NM_001178031; NM_004630; NM_201995; NM_201997; NM_201998; NR_033649; NR_033650; ENST00000227503; ENST00000334944; ENST00000377387; ENST00000377390; ENST00000377394; ENST00000413725; ENST00000413951; ENST00000432725; ENST00000433274; ENST00000443908; ENST00000448404; ENST00000463343; ENST00000472725; ENST00000477596; ENST00000482693; ENST00000486867; ENST00000486960; ENST00000489544;…	SF1	splicing factor 1	chr11	-	Multiple_Complex	64764604	64778844
TC1700010830.hg.1	3.99	7.12	0.77	0.17	T	T	-8.72	1.02e-05	0.0025	T	NM_000419; ENST00000262407; ENST00000587295; ENST00000588098; ENST00000589645; ENST00000591990; ENST00000592075; ENST00000592226; ENST00000592253; ENST00000592462; ENST00000592944; BC117443; BC126442; OTTHUMT00000439823; OTTHUMT00000457787; OTTHUMT00000457788; OTTHUMT00000457789; OTTHUMT00000457790; OTTHUMT00000457791; OTTHUMT00000457792; OTTHUMT00000457793; OTTHUMT00000457794; OTTHUMT00000457795	ITGA2B	integrin alpha 2b	chr17	-	Multiple_Complex	44372180	44389505
TSUnmapped00000332.hg.1	6.58	9.59	0.74	0.22	T	T	-8.06	1.2e-05	0.0025	T	ENST00000629127	HHAT	hedgehog acyltransferase			Coding
TC0100012786.hg.1	2.88	5.79	0.4	0.54	F	T	-7.49	1.2e-05	0.0025	F	NM_207420; ENST00000400906; OTTHUMT00000127768; uc009vmo.1	SLC2A7	solute carrier family 2 (facilitated glucose transporter), member 7	chr1	-	Coding	9003300	9026345
TC0700008574.hg.1	4.05	6.85	0.11	0.57	F	F	-6.96	1.14e-05	0.0025	F	NM_005960; ENST00000379458; ENST00000414964; ENST00000483366; ENST00000614399; OTTHUMT00000347215; OTTHUMT00000347216; OTTHUMT00000347218; OTTHUMT00000347219	MUC3A	mucin 3A, cell surface associated	chr7	+	Multiple_Complex	100949420	100968346
TC0700009481.hg.1	2.91	5.65	0.36	0.3	F	F	-6.71	1.12e-05	0.0025	F	NM_002652; ENST00000291009; BC010950; BC010951; OTTHUMT00000327089	PIP	prolactin-induced protein	chr7	+	Coding	143132077	143139746
TC0500007681.hg.1	7.19	4.75	0.33	0.15	T	F	5.43	1.29e-05	0.0025	F	NM_001205254; NM_001205255; NM_002538; ENST00000355237; ENST00000396442; ENST00000510666; ENST00000514370; ENST00000538151; BC029886; OTTHUMT00000216794; OTTHUMT00000369585; OTTHUMT00000369586; OTTHUMT00000369587; uc003jwu.3; uc021xzq.1	OCLN	occludin	chr5	+	Multiple_Complex	69492292	69558104
TC1000012121.hg.1	11.95	9.18	0.54	0.66	T	T	6.82	1.27e-05	0.0025	T	NM_000274; NM_001171814; ENST00000368845; ENST00000467675; ENST00000471127; ENST00000476917; ENST00000483711; ENST00000490096; ENST00000492376; ENST00000539214; BC000964; BC016928; OTTHUMT00000050863; OTTHUMT00000050864; OTTHUMT00000050865; OTTHUMT00000050866; OTTHUMT00000050867; OTTHUMT00000050868; OTTHUMT00000050869; uc001lhr.3	OAT	ornithine aminotransferase	chr10	-	Multiple_Complex	124397303	124418976
TC1200007759.hg.1	10.31	7.39	0.43	0.46	T	T	7.59	1.32e-05	0.0025	T	NM_001271734; NM_001271735; NM_001271736; NM_016057; NR_073424; ENST00000262061; ENST00000455864; ENST00000548076; ENST00000548281; ENST00000548753; ENST00000549043; ENST00000549116; ENST00000550027; ENST00000550171; ENST00000550713; ENST00000551412; ENST00000551779; ENST00000551962; ENST00000552218; ENST00000552362; ENST00000552848; ENST00000553009; ENST00000553231; BC002849; OTTHUMT00000405750;…	COPZ1	coatomer protein complex subunit zeta 1	chr12	+	Multiple_Complex	54301202	54351851
TC1400008058.hg.1	7.47	4.54	1.12	0.37	T	F	7.65	1.35e-05	0.0025	F	NM_020958; NM_058237; ENST00000304338; ENST00000328839; ENST00000553661; ENST00000555690; ENST00000556470; ENST00000556884; BC068491; OTTHUMT00000413054; OTTHUMT00000413055; OTTHUMT00000413056; OTTHUMT00000413057; OTTHUMT00000413058; OTTHUMT00000413059; uc001ycs.1	PPP4R4	protein phosphatase 4, regulatory subunit 4	chr14	+	Multiple_Complex	94146128	94279735
TC0400010242.hg.1	11.78	8.8	0.55	0.31	T	T	7.92	1.33e-05	0.0025	T	NM_013261; ENST00000264867; ENST00000503714; ENST00000505469; ENST00000506055; ENST00000507342; ENST00000507380; ENST00000508380; ENST00000509642; ENST00000509702; ENST00000512169; ENST00000513205; ENST00000514479; ENST00000514494; ENST00000514517; ENST00000515534; ENST00000612355; ENST00000613098; ENST00000617484; OTTHUMT00000214976; OTTHUMT00000360004; OTTHUMT00000360005; OTTHUMT00000360006; OT…	PPARGC1A	peroxisome proliferator-activated receptor gamma, coactivator 1 alpha	chr4	-	Multiple_Complex	23755041	23904089
TC0700011658.hg.1	9.45	6.41	0.79	0.54	T	F	8.27	1.32e-05	0.0025	F	NM_001178129; NM_012431; ENST00000307792; ENST00000427262; ENST00000442159; ENST00000453333; BC140706; BC144338; BC152458; OTTHUMT00000336606; OTTHUMT00000336607; OTTHUMT00000342240; OTTHUMT00000342241	SEMA3E	sema domain, immunoglobulin domain (Ig), short basic domain, secreted, (semaphorin) 3E	chr7	-	Coding	83363904	83649163
TC0100013692.hg.1	10.67	7.6	0.62	0.4	T	F	8.37	1e-05	0.0025	F	NM_024874; ENST00000325722; ENST00000373266; ENST00000426982; ENST00000431916; ENST00000440579; ENST00000461312; ENST00000467109; ENST00000469892; ENST00000470388; ENST00000473423; ENST00000473465; ENST00000473844; ENST00000474856; ENST00000476329; ENST00000478463; ENST00000482929; ENST00000485551; ENST00000492544; ENST00000492888; ENST00000494948; BC014530; OTTHUMT00000012684; OTTHUMT00000012685…	KIAA0319L	KIAA0319-like	chr1	-	Multiple_Complex	35433490	35557950
TC1200010119.hg.1	9.42	6.3	0.7	0.39	T	F	8.72	1.08e-05	0.0025	F	NM_001286173; NM_001286174; NM_001286175; NM_001286176; NM_001286177; NM_014802; ENST00000333957; ENST00000396028; ENST00000446597; ENST00000535304; ENST00000535555; ENST00000536386; ENST00000537643; ENST00000539615; ENST00000540245; ENST00000540703; ENST00000541310; ENST00000542676; ENST00000542683; ENST00000542768; ENST00000543797; ENST00000543855; ENST00000543888; ENST00000545552; BC042498; BC…	C2CD5	C2 calcium-dependent domain containing 5	chr12	-	Multiple_Complex	22448546	22544546
TC0200009402.hg.1	8.78	5.53	0.71	0.81	T	F	9.52	9.37e-06	0.0025	F	NM_002410; ENST00000281923; ENST00000409645; ENST00000468758; ENST00000481801; ENST00000488365; OTTHUMT00000254584; OTTHUMT00000332271; OTTHUMT00000332272; OTTHUMT00000332273	MGAT5	mannosyl (alpha-1,6-)-glycoprotein beta-1,6-N-acetyl-glucosaminyltransferase	chr2	+	Multiple_Complex	134119983	134454621
TC0400007593.hg.1	10.86	7.59	0.69	0.69	T	T	9.64	1.11e-05	0.0025	T	NM_001267722; NM_006947; ENST00000342756; ENST00000504757; ENST00000505314; ENST00000507126; ENST00000510663; OTTHUMT00000250782; OTTHUMT00000362149; OTTHUMT00000362151; OTTHUMT00000362152; OTTHUMT00000362155	SRP72	signal recognition particle 72kDa	chr4	+	Multiple_Complex	56466915	56503681
TC1800008358.hg.1	9.81	6.51	0.68	0.37	T	F	9.88	1.08e-05	0.0025	F	NM_001308176; NM_001792; ENST00000269141; ENST00000399380; ENST00000413878; ENST00000418492; ENST00000430882; BC036470; OTTHUMT00000133246; OTTHUMT00000139289; OTTHUMT00000139363; OTTHUMT00000314046; OTTHUMT00000314047	CDH2	cadherin 2, type 1, N-cadherin (neuronal)	chr18	-	Multiple_Complex	27950963	28177446
TC0100017079.hg.1	10.53	7.23	0.8	0.65	T	T	9.91	1.35e-05	0.0025	T	NM_173854; ENST00000367137; ENST00000468057; ENST00000484000; ENST00000484228; BC136303; OTTHUMT00000087731; OTTHUMT00000087740; OTTHUMT00000087741; OTTHUMT00000099671	SLC41A1	solute carrier family 41 (magnesium transporter), member 1	chr1	-	Multiple_Complex	205789093	205813748
TC2000009196.hg.1	12.58	9.25	1.19	0.96	T	T	10.09	1.12e-05	0.0025	T	NM_006811; NM_198941; ENST00000255175; ENST00000342374; ENST00000411544; ENST00000468234; BC006088; OTTHUMT00000080544; OTTHUMT00000080545; OTTHUMT00000080546	SERINC3	serine incorporator 3	chr20	-	Multiple_Complex	44496221	44522109
TC1700008262.hg.1	10.77	7.43	0.7	1.1	T	T	10.12	1.28e-05	0.0025	T	NM_001256324; NM_001256325; NM_001256326; NM_001256327; NM_001256328; NM_001256329; NM_001256330; NM_001256331; NM_001256332; NM_001256333; NM_001256334; NM_001256359; NM_001256360; NM_001256361; NM_018896; NM_198376; NM_198377; NM_198378; NM_198379; NM_198380; NM_198382; NM_198383; NM_198384; NM_198385; NM_198386; NM_198387; NM_198388; NM_198396; NR_046054; NR_046055; NR_046056; NR_046057; NR_04…	CACNA1G	calcium channel, voltage-dependent, T type, alpha 1G subunit	chr17	+	Multiple_Complex	50561068	50627474
TC0X00006593.hg.1	9.07	5.73	0.64	0.79	T	T	10.14	9.63e-06	0.0025	T	NM_001256944; NM_001830; ENST00000380829; ENST00000380833; ENST00000421085; ENST00000454850; BC036068; BC130278	CLCN4	chloride channel, voltage-sensitive 4	chrX	+	Coding	10156945	10237660
TC0500009591.hg.1	9.67	6.3	0.58	1.06	T	F	10.34	1.31e-05	0.0025	F	NM_014613; ENST00000261942; ENST00000504983; ENST00000506061; ENST00000510446; ENST00000510730; ENST00000513627; BC001069; BC006145; BC014001; OTTHUMT00000372194; OTTHUMT00000372196; OTTHUMT00000372197; OTTHUMT00000372198; OTTHUMT00000372199; OTTHUMT00000372200; uc003mej.4	FAF2	Fas associated factor family member 2	chr5	+	Multiple_Complex	176447628	176510074
TC1100007366.hg.1	8.03	4.63	0.52	1	T	F	10.59	1.12e-05	0.0025	F	NM_001307943; NM_018259; ENST00000039989; ENST00000299240; ENST00000418561; ENST00000524936; ENST00000525029; ENST00000525135; ENST00000525543; ENST00000526774; ENST00000529140; ENST00000530469; ENST00000530483; ENST00000533072; ENST00000533554; ENST00000534347; ENST00000534417; BC017238; BC033000; OTTHUMT00000389577; OTTHUMT00000389578; OTTHUMT00000389579; OTTHUMT00000389580; OTTHUMT00000389581;…	TTC17	tetratricopeptide repeat domain 17	chr11	+	Multiple_Complex	43358885	43494933
TC1500008829.hg.1	11.21	7.73	0.46	0.67	T	T	11.21	8.82e-06	0.0025	T	NM_015307; ENST00000261275; ENST00000560021; ENST00000560050; ENST00000560082; OTTHUMT00000417254; OTTHUMT00000417255; OTTHUMT00000417256; OTTHUMT00000417257	FAM189A1	family with sequence similarity 189, member A1	chr15	-	Multiple_Complex	29120252	29570723
TC0300010989.hg.1	7.97	4.46	0.56	1.13	T	F	11.37	1.2e-05	0.0025	F	NM_001206942; NM_001206943; NM_001206944; NM_001206945; NM_006574; ENST00000264723; ENST00000383738; ENST00000456150; ENST00000465441; ENST00000610462; OTTHUMT00000257489; OTTHUMT00000257490; OTTHUMT00000345350; OTTHUMT00000345351	CSPG5	chondroitin sulfate proteoglycan 5 (neuroglycan C)	chr3	-	Multiple_Complex	47562238	47580792
TC1700012344.hg.1	14.7	11.1	0.85	0.59	T	T	12.13	1.36e-05	0.0025	T	NM_007278; ENST00000302386; ENST00000570856; ENST00000571129; ENST00000571253; ENST00000573928; ENST00000577035; BC106748; BC106749; OTTHUMT00000220000; OTTHUMT00000440079; OTTHUMT00000440080; OTTHUMT00000440081; OTTHUMT00000440082; OTTHUMT00000440083	GABARAP	GABA(A) receptor-associated protein	chr17	-	Multiple_Complex	7240014	7242770
TC1100009237.hg.1	9.11	5.5	0.98	0.58	T	F	12.2	1.13e-05	0.0025	F	NM_001290185; NM_021729; ENST00000524454; ENST00000526829; ENST00000529545; ENST00000530809; ENST00000534551; ENST00000614944; ENST00000620429; ENST00000621676; ENST00000622309; BC065563; OTTHUMT00000389380; OTTHUMT00000389382; OTTHUMT00000389677; OTTHUMT00000389678; OTTHUMT00000389679; OTTHUMT00000389680; OTTHUMT00000389681; OTTHUMT00000389682	VPS11	vacuolar protein sorting 11 homolog (S. cerevisiae)	chr11	+	Multiple_Complex	119067692	119081978
TC1700010693.hg.1	10.8	7.04	0.57	1.63	T	T	13.51	1.22e-05	0.0025	T	NM_001096; NM_001303274; NM_001303275; NM_198830; ENST00000352035; ENST00000353196; ENST00000393896; ENST00000537919; ENST00000588547; ENST00000588779; ENST00000590151; ENST00000590735; ENST00000590770; ENST00000592970; BC006195; OTTHUMT00000257465; OTTHUMT00000257466; OTTHUMT00000449109; OTTHUMT00000449110; OTTHUMT00000449111; OTTHUMT00000449112; OTTHUMT00000449113; OTTHUMT00000449114; OTTHUMT00…	ACLY	ATP citrate lyase	chr17	-	Multiple_Complex	41866908	41930634
TC0400011823.hg.1	10.24	6.48	0.9	0.4	T	F	13.55	1.1e-05	0.0025	F	NM_006320; ENST00000296425; ENST00000394276; ENST00000503588; ENST00000503872; ENST00000509070; ENST00000512483; ENST00000520121; ENST00000613358; BC016692; BC092478; OTTHUMT00000257172; OTTHUMT00000361358; OTTHUMT00000361359; OTTHUMT00000361360; OTTHUMT00000361361; OTTHUMT00000361362; OTTHUMT00000470697	PGRMC2	progesterone receptor membrane component 2	chr4	-	Multiple_Complex	128269237	128288829
TC0100016833.hg.1	8.95	5.13	0.64	0.86	T	F	14.13	1.04e-05	0.0025	F	NM_194314; ENST00000367405; ENST00000467322; BC132818; BC136600; OTTHUMT00000088249; OTTHUMT00000088250	ZBTB41	zinc finger and BTB domain containing 41	chr1	-	Multiple_Complex	197153680	197200542
TC0400009088.hg.1	13.06	9.23	0.93	0.62	T	T	14.28	9.69e-06	0.0025	T	NM_000857; NM_001291951; NM_001291952; NM_001291953; NM_001291954; NM_001291955; ENST00000264424; ENST00000502959; ENST00000503520; ENST00000505154; ENST00000505764; ENST00000507146; ENST00000513437; BC047620; OTTHUMT00000365764; OTTHUMT00000365766; OTTHUMT00000365767; OTTHUMT00000365768; OTTHUMT00000365770; OTTHUMT00000365771; OTTHUMT00000365773	GUCY1B3	guanylate cyclase 1, soluble, beta 3	chr4	+	Multiple_Complex	155758973	155807642
TC2000010032.hg.1	11.22	7.28	1.11	0.21	T	T	15.3	9.62e-06	0.0025	T	NM_000744; NM_001256573; NR_046317; BC096290; BC096291; BC096292; BC096293; OTTHUMT00000080508; OTTHUMT00000280678; OTTHUMT00000377956; OTTHUMT00000479823; OTTHUMT00000479825; OTTHUMT00000479827; OTTHUMT00000479828; OTTHUMT00000479829; OTTHUMT00000479830; OTTHUMT00000479831	CHRNA4	cholinergic receptor, nicotinic alpha 4	chr20	-	Multiple_Complex	63343223	63361396
TC0100015805.hg.1	9.46	5.43	0.94	1.21	T	F	16.32	1.11e-05	0.0025	F	NM_001172648; NM_001172649; NM_001291106; NM_001291107; NM_007185; ENST00000290583; ENST00000290585; ENST00000419910; ENST00000420342; ENST00000470688; ENST00000478829; ENST00000479893; BC052491; BC104758; BC143226; OTTHUMT00000036663; OTTHUMT00000036664; OTTHUMT00000036665; OTTHUMT00000036666; OTTHUMT00000036667; OTTHUMT00000036668; OTTHUMT00000036669	CELF3	CUGBP, Elav-like family member 3	chr1	-	Multiple_Complex	151700058	151716820
TC0200016115.hg.1	9.72	5.65	0.74	1.01	T	F	16.79	1.13e-05	0.0025	F	NM_001282431; NM_005737; ENST00000339728; ENST00000390645; BC089043; OTTHUMT00000257073; OTTHUMT00000483938	ARL4C	ADP-ribosylation factor like GTPase 4C	chr2	-	Multiple_Complex	234493041	234497053
TC1400009529.hg.1	9.17	5.08	0.76	0.97	T	F	17.07	1.02e-05	0.0025	F	NM_001102; NM_001130004; NM_001130005; ENST00000193403; ENST00000376839; ENST00000394419; ENST00000438964; ENST00000538545; ENST00000544964; ENST00000553290; ENST00000553370; ENST00000553659; ENST00000553779; ENST00000553882; ENST00000554158; ENST00000554508; ENST00000555075; ENST00000555616; ENST00000556083; ENST00000556203; ENST00000556343; ENST00000556432; ENST00000556433; ENST00000556571; BC0…	ACTN1; HMGN1P3	actinin, alpha 1; high mobility group nucleosome binding domain 1 pseudogene 3	chr14	-	Multiple_Complex	68874123	68979440
TC1100008123.hg.1	9.43	5.2	0.64	0.99	T	F	18.77	1.02e-05	0.0025	F	NM_001619; ENST00000308595; ENST00000416281; ENST00000524899; ENST00000526285; ENST00000526572; ENST00000527176; ENST00000529738; ENST00000529815; ENST00000530291; ENST00000531390; ENST00000532099; ENST00000532611; ENST00000533077; ENST00000534651; BC037963; BC090863; OTTHUMT00000393153; OTTHUMT00000393154; OTTHUMT00000393155; OTTHUMT00000393156; OTTHUMT00000393157; OTTHUMT00000393158; OTTHUMT000…	ADRBK1	adrenergic, beta, receptor kinase 1	chr11	+	Multiple_Complex	67266410	67286558
TC0300011273.hg.1	11.74	7.21	1.15	1.54	T	T	23.09	1.23e-05	0.0025	T	NM_001660; ENST00000303436; ENST00000463880; ENST00000483848; ENST00000486310; ENST00000488156; ENST00000489843; ENST00000493378; ENST00000495354; ENST00000496292; BC003364; BC008753; BC016325; BC022866; OTTHUMT00000351443; OTTHUMT00000351444; OTTHUMT00000351445; OTTHUMT00000351446; OTTHUMT00000351604; OTTHUMT00000351605; OTTHUMT00000351606; OTTHUMT00000351607; OTTHUMT00000351608	ARF4	ADP-ribosylation factor 4	chr3	-	Multiple_Complex	57571363	57598220
TC0200009865.hg.1	10.59	5.79	1.67	0.48	T	F	27.89	9.75e-06	0.0025	F	NM_001040142; NM_001040143; NM_021007; ENST00000283256; ENST00000375427; ENST00000375437; ENST00000424833; ENST00000480032; ENST00000486878; ENST00000631182; OTTHUMT00000102659; OTTHUMT00000102660; OTTHUMT00000333386; OTTHUMT00000333387; OTTHUMT00000333388	SCN2A	sodium channel, voltage gated, type II alpha subunit	chr2	+	Multiple_Complex	165239402	165392310
TC0200014382.hg.1	10.06	5.15	1.66	0.72	T	F	30.09	1.22e-05	0.0025	F	NM_030923; ENST00000281924; ENST00000467316; ENST00000476823; BC026170; OTTHUMT00000254631; OTTHUMT00000332268; OTTHUMT00000332269	TMEM163	transmembrane protein 163	chr2	-	Multiple_Complex	134455759	134719001
TC1700012354.hg.1	16.03	10.73	1.19	1.72	T	T	39.37	1.32e-05	0.0025	T	NM_014232; ENST00000316509; ENST00000404970; ENST00000481878; ENST00000488857; BC002737; BC019608; BC033870; OTTHUMT00000317118; OTTHUMT00000317119; OTTHUMT00000317120; OTTHUMT00000317121	VAMP2	vesicle associated membrane protein 2	chr17	-	Multiple_Complex	8159147	8164768
TC1200011474.hg.1	12.47	6.14	1.73	1.52	T	F	80.42	9.65e-06	0.0025	F	NM_001001323; NM_001682; ENST00000261173; ENST00000359142; ENST00000393164; ENST00000428670; ENST00000549585; ENST00000549727; ENST00000550716; ENST00000551009; ENST00000551310; ENST00000552275; OTTHUMT00000406652; OTTHUMT00000406653; OTTHUMT00000406654; OTTHUMT00000406655; OTTHUMT00000406656; OTTHUMT00000406657; OTTHUMT00000406658; OTTHUMT00000406659; OTTHUMT00000406660	ATP2B1	ATPase, Ca++ transporting, plasma membrane 1	chr12	-	Multiple_Complex	89588049	89709300
TC0800008663.hg.1	11.74	4.99	2.71	0.48	T	F	107.37	9.52e-06	0.0025	F	NM_052886; ENST00000522112; ENST00000531508; ENST00000534619; ENST00000614891; BC012367; OTTHUMT00000381227; OTTHUMT00000383353; OTTHUMT00000383354; OTTHUMT00000383355	MAL2	mal, T-cell differentiation protein 2 (gene/pseudogene)	chr8	+	Multiple_Complex	119165034	119245673
TC1700006719.hg.1	16.39	10.7	1.12	2.16	T	T	51.71	1.39e-05	0.0026	T	NM_001004333; NM_001142798; NM_001142799; NM_174893; NR_037715; NR_037716; NR_037717; ENST00000402093; ENST00000439424; ENST00000546395; ENST00000546495; ENST00000546760; ENST00000547709; ENST00000547747; ENST00000548577; ENST00000549393; ENST00000549857; ENST00000550038; ENST00000552039; ENST00000552176; ENST00000552321; ENST00000552402; ENST00000552775; ENST00000552842; ENST00000570898; ENST000…	RNASEK; C17orf49; RNASEK-C17orf49	ribonuclease, RNase K; chromosome 17 open reading frame 49; RNASEK-C17orf49 readthrough	chr17	+	Multiple_Complex	7012417	7017525
TC0900012216.hg.1	3.3	6.51	0.77	0.27	F	F	-9.27	1.49e-05	0.0027	F	NM_021268; ENST00000413767; BC096732; BC098355; OTTHUMT00000051896; uc003zos.1	IFNA17	interferon, alpha 17	chr9	-	Coding	21227243	21228222
TC2000007105.hg.1	11.06	8.2	0.57	0.73	T	T	7.24	1.52e-05	0.0027	T	NM_014742; ENST00000217315; ENST00000398022; ENST00000417389; ENST00000442842; ENST00000450829; ENST00000479591; ENST00000495749; BC021107; OTTHUMT00000078607; OTTHUMT00000323568; OTTHUMT00000323570; OTTHUMT00000323571; OTTHUMT00000323572; OTTHUMT00000323573; OTTHUMT00000323574; uc002wxj.2; uc002wxk.2	TM9SF4	transmembrane 9 superfamily protein member 4	chr20	+	Multiple_Complex	32109506	32167258
TC1500007072.hg.1	9.42	6.54	0.68	0.26	T	T	7.37	1.62e-05	0.0027	T	NM_005313; ENST00000300289; ENST00000434494; ENST00000446523; ENST00000455250; ENST00000469684; ENST00000497349; BC014433; BC036000; BC071878; OTTHUMT00000103532; OTTHUMT00000103533; OTTHUMT00000103534; OTTHUMT00000133219; OTTHUMT00000133221; OTTHUMT00000133222	PDIA3	protein disulfide isomerase family A member 3	chr15	+	Multiple_Complex	43746392	43773279
TC0200012642.hg.1	8.54	5.53	0.8	0.77	T	F	8.06	1.5e-05	0.0027	F	NM_001005369; NM_002453; ENST00000263629; ENST00000366137; ENST00000394600; ENST00000403721; ENST00000404297; ENST00000412530; ENST00000417363; ENST00000417741; ENST00000418823; ENST00000420637; ENST00000441307; ENST00000446660; OTTHUMT00000251486; OTTHUMT00000324400; OTTHUMT00000324401; OTTHUMT00000324403; OTTHUMT00000324404; OTTHUMT00000326261; OTTHUMT00000326431; OTTHUMT00000326432; OTTHUMT000…	MTIF2	mitochondrial translational initiation factor 2	chr2	-	Multiple_Complex	55236595	55269347
TC0100014776.hg.1	13.19	9.83	1.14	0.49	T	T	10.27	1.53e-05	0.0027	T	NM_001134445; NM_012137; ENST00000284031; ENST00000426972; ENST00000483110; ENST00000535924; ENST00000539042; ENST00000633113; BC033680; OTTHUMT00000029189; OTTHUMT00000029190; OTTHUMT00000468729; OTTHUMT00000487010	DDAH1	dimethylarginine dimethylaminohydrolase 1	chr1	-	Multiple_Complex	85318481	85578363
TC1200012644.hg.1	11.92	8.42	1.01	0.73	T	T	11.33	1.58e-05	0.0027	T	NM_006191; ENST00000303305; ENST00000550166; ENST00000551061; ENST00000552266; ENST00000552528; ENST00000552766; ENST00000553057; BC001951; BC007561; BC069786; OTTHUMT00000407767; OTTHUMT00000407770; OTTHUMT00000407771; OTTHUMT00000407772; OTTHUMT00000407773; OTTHUMT00000407774; OTTHUMT00000408228	PA2G4	proliferation-associated 2G4	chr12	+	Multiple_Complex	56104319	56113910
TC1600007234.hg.1	10.27	6.57	0.71	1.21	T	T	13	1.6e-05	0.0027	T	NM_001199011; NM_001199743; NM_032486; NR_037573; ENST00000300087; ENST00000563188; ENST00000563614; ENST00000563998; ENST00000566053; ENST00000566298; ENST00000568272; ENST00000568589; BC004191; OTTHUMT00000254497; OTTHUMT00000434871; OTTHUMT00000434872; OTTHUMT00000434873; OTTHUMT00000434874; OTTHUMT00000434875; OTTHUMT00000434876; OTTHUMT00000434877	DCTN5	dynactin 5 (p25)	chr16	+	Multiple_Complex	23641366	23677455
TC1900006685.hg.1	7.54	3.8	0.58	0.67	T	F	13.38	1.54e-05	0.0027	F	NM_024333; ENST00000221856; ENST00000594438; ENST00000597480; ENST00000597590; ENST00000598010; ENST00000598179; ENST00000599375; ENST00000601006; ENST00000601678; ENST00000601815; BC003124; OTTHUMT00000458091; OTTHUMT00000458092; OTTHUMT00000458093; OTTHUMT00000458094; OTTHUMT00000458095; OTTHUMT00000458113; OTTHUMT00000458146; OTTHUMT00000458147; OTTHUMT00000458148; OTTHUMT00000458191	FSD1	fibronectin type III and SPRY domain containing 1	chr19	+	Multiple_Complex	4304594	4323846
TC1900008399.hg.1	13.63	9.79	0.94	1.02	T	T	14.36	1.5e-05	0.0027	T	NM_004491; ENST00000404338; ENST00000595822; ENST00000596593; ENST00000598548; ENST00000599284; ENST00000614079; ENST00000615647; BC150257; OTTHUMT00000466652; OTTHUMT00000466653; OTTHUMT00000466654; OTTHUMT00000466655; OTTHUMT00000466656	ARHGAP35	Rho GTPase activating protein 35	chr19	+	Multiple_Complex	46918488	47005077
TC1700009539.hg.1	13.07	9.12	0.99	0.71	T	T	15.46	1.55e-05	0.0027	T	NM_005022; ENST00000225655; ENST00000572383; ENST00000574872; BC002475; BC006768; BC013439; BC015164; BC057828; OTTHUMT00000216853; OTTHUMT00000438743; OTTHUMT00000438744	PFN1	profilin 1	chr17	-	Multiple_Complex	4945650	4949086
TC1500006643.hg.1	10.77	6.42	1.66	0.6	T	F	20.35	1.61e-05	0.0027	F	NM_000810; NM_001165037; ENST00000335625; ENST00000355395; ENST00000400081; ENST00000554038; ENST00000554083; ENST00000554596; ENST00000554599; ENST00000555060; ENST00000555182; ENST00000557449; ENST00000557484; BC111979; BC113422; OTTHUMT00000415234; OTTHUMT00000415235; OTTHUMT00000415236; OTTHUMT00000415237; OTTHUMT00000415238; OTTHUMT00000415239; OTTHUMT00000415240; OTTHUMT00000415241; OTTHUMT…	GABRA5	gamma-aminobutyric acid (GABA) A receptor, alpha 5	chr15	+	Multiple_Complex	26866363	26949210
TC0200013578.hg.1	11.21	6.16	1.4	0.81	T	F	32.95	1.45e-05	0.0027	F	NM_015348; ENST00000186436; ENST00000409721; ENST00000418629; ENST00000438715; ENST00000465767; ENST00000469447; ENST00000480724; ENST00000485245; ENST00000489507; OTTHUMT00000329285; OTTHUMT00000329287; OTTHUMT00000329318; OTTHUMT00000329320; OTTHUMT00000329321; OTTHUMT00000329322; OTTHUMT00000329323; OTTHUMT00000376363; OTTHUMT00000376364	TMEM131	transmembrane protein 131	chr2	-	Multiple_Complex	97756333	97995891
TC1800008605.hg.1	4.83	7.84	0.64	0.22	T	T	-8.05	1.7e-05	0.0028	T	ENST00000590944; OTTHUMT00000445731	PIAS2	protein inhibitor of activated STAT 2	chr18	-	Multiple_Complex	46907498	46907999
TC0200015939.hg.1	9.96	6.24	0.72	1.49	T	F	13.19	1.69e-05	0.0028	F	NM_001142644; NM_030623; ENST00000344657; ENST00000392056; ENST00000490603; BC104954; BC104956; OTTHUMT00000331749; OTTHUMT00000331750; OTTHUMT00000331751	SPHKAP	SPHK1 interactor, AKAP domain containing	chr2	-	Multiple_Complex	227979950	228181645
TC0200010823.hg.1	8.72	5.76	0.43	0.4	T	F	7.76	1.76e-05	0.0029	F	NM_003936; ENST00000302625; BC041771; OTTHUMT00000256728	CDK5R2	cyclin-dependent kinase 5, regulatory subunit 2 (p39)	chr2	+	Coding	218959628	218962162
TC0900007082.hg.1	9.73	6.31	0.74	0.87	T	T	10.68	1.82e-05	0.0029	T	NM_001135999; NM_014806; NR_052015; ENST00000361226; ENST00000455600; ENST00000468041; BC132766; BC132770; BC146654; BC150262; OTTHUMT00000052309; OTTHUMT00000052310; uc003zwx.4	RUSC2	RUN and SH3 domain containing 2	chr9	+	Multiple_Complex	35489952	35561898
TC0200016347.hg.1	10.97	7.36	1.12	0.57	T	T	12.22	1.81e-05	0.0029	T	NM_001243900; NM_005336; NM_203346; ENST00000310931; ENST00000373292; ENST00000391975; ENST00000391976; ENST00000413241; ENST00000417540; ENST00000420451; ENST00000422080; ENST00000422933; ENST00000423693; ENST00000425989; ENST00000426343; ENST00000427007; ENST00000427183; ENST00000427487; ENST00000428482; ENST00000430918; ENST00000441124; ENST00000442714; ENST00000442730; ENST00000444092; ENST00…	HDLBP	high density lipoprotein binding protein	chr2	-	Multiple_Complex	241227264	241317061
TC0300012597.hg.1	3.33	6.63	0.74	0.45	F	F	-9.88	1.96e-05	0.003	F	NM_004164; ENST00000232217; ENST00000506825; ENST00000511956; BC069296; BC069361; BC069396; BC069424; BC069447; BC069513; BC069522; OTTHUMT00000358490; OTTHUMT00000358491; OTTHUMT00000358492	RBP2	retinol binding protein 2, cellular	chr3	-	Coding	139452884	139480747
TC0600012053.hg.1	4.52	7.42	0.63	0.47	F	T	-7.46	1.9e-05	0.003	F	NM_145740; ENST00000334575; ENST00000476213; ENST00000493331; BC053578; BC110891; OTTHUMT00000040922; OTTHUMT00000040923; OTTHUMT00000040924	GSTA1	glutathione S-transferase alpha 1	chr6	-	Multiple_Complex	52791380	52803910
TC1900009254.hg.1	10.69	7.17	0.76	1.22	T	F	11.43	1.93e-05	0.003	F	NM_003021; ENST00000221566; ENST00000586711; ENST00000587866; ENST00000589251; ENST00000591984; BC000390; BC002989; BC005165; BC008885; OTTHUMT00000451448; OTTHUMT00000451583; OTTHUMT00000451584; OTTHUMT00000451585; OTTHUMT00000451586	SGTA	small glutamine-rich tetratricopeptide repeat (TPR)-containing, alpha	chr19	-	Multiple_Complex	2754714	2783371
TC1200007821.hg.1	9.57	5.78	0.83	0.96	T	F	13.78	1.87e-05	0.003	F	NM_000456; NM_001032386; NM_001032387; ENST00000266971; ENST00000356124; ENST00000394109; ENST00000394115; ENST00000546712; ENST00000546833; ENST00000547586; ENST00000548274; ENST00000550065; ENST00000550121; ENST00000550340; ENST00000550478; ENST00000551698; ENST00000551841; ENST00000552258; ENST00000552363; ENST00000552813; BC065193; OTTHUMT00000250309; OTTHUMT00000407479; OTTHUMT00000407482; O…	SUOX	sulfite oxidase	chr12	+	Multiple_Complex	55997180	56006641
TC0900008202.hg.1	8.82	4.61	1.08	1.01	T	F	18.59	1.95e-05	0.003	F	NM_001130916; NM_001306210; NM_004612; ENST00000374990; ENST00000374994; ENST00000546584; ENST00000547314; ENST00000548365; ENST00000549021; ENST00000549766; ENST00000550253; ENST00000552516; ENST00000552573; BC071181; OTTHUMT00000053390; OTTHUMT00000406310; OTTHUMT00000406311; OTTHUMT00000406313; OTTHUMT00000406314; OTTHUMT00000406315; OTTHUMT00000406317; OTTHUMT00000406318; OTTHUMT00000406319; …	TGFBR1	transforming growth factor, beta receptor 1	chr9	+	Multiple_Complex	99104038	99154192
TC0100015714.hg.1	13.15	8.05	0.98	2.09	T	T	34.22	1.86e-05	0.003	T	NM_001278719; NM_014849; ENST00000369145; ENST00000369146; BC045111	SV2A	synaptic vesicle glycoprotein 2A	chr1	-	Coding	149903318	149917882
TC2200008920.hg.1	11.91	6.71	1.68	1.14	T	T	36.72	1.93e-05	0.003	T	NM_014351; ENST00000330884; ENST00000422525; ENST00000432404; ENST00000475131; BC022459; BC028171; BC030665; OTTHUMT00000280660; OTTHUMT00000280661; OTTHUMT00000280662; OTTHUMT00000280663	SULT4A1	sulfotransferase family 4A member 1	chr22	-	Multiple_Complex	43824507	43862518
TC0X00009462.hg.1	9.91	7.11	0.46	0.95	T	T	6.96	2.08e-05	0.0031	T	NM_001126054; NM_001126055; NM_003688; ENST00000378154; ENST00000378158; ENST00000378163; ENST00000378166; ENST00000378168; ENST00000378179; ENST00000421587; ENST00000442742; ENST00000468986; ENST00000469265; ENST00000472704; ENST00000477823; ENST00000486402; BC117311; BC143454; BC143456; OTTHUMT00000056279; OTTHUMT00000056280; OTTHUMT00000056281; OTTHUMT00000056282; OTTHUMT00000056283; OTTHUMT00…	CASK	calcium/calmodulin-dependent serine protein kinase (MAGUK family)	chrX	-	Multiple_Complex	41514934	41923463
TC0X00007977.hg.1	9.59	5.7	0.84	1.15	T	F	14.77	2.08e-05	0.0031	F	NM_001099410; NM_001099411; NM_001184727; NM_014710; ENST00000361600; ENST00000415986; ENST00000444152; ENST00000466098; ENST00000537097; BC114552; OTTHUMT00000057634; OTTHUMT00000057635	GPRASP1	G protein-coupled receptor associated sorting protein 1	chrX	+	Multiple_Complex	102651366	102659083
TC1600010028.hg.1	9.79	5.82	1.02	1.06	T	F	15.75	2.07e-05	0.0031	F	NM_022744; ENST00000327237; ENST00000430477; ENST00000541442; ENST00000564807; ENST00000565128; ENST00000566148; ENST00000567578; ENST00000567673; ENST00000567994; ENST00000568491; ENST00000570164; BC009308; OTTHUMT00000255629; OTTHUMT00000432883; OTTHUMT00000432884; OTTHUMT00000432885; OTTHUMT00000432886; OTTHUMT00000432887; OTTHUMT00000432888; OTTHUMT00000432889; OTTHUMT00000432890; OTTHUMT0000…	C16orf58	chromosome 16 open reading frame 58	chr16	-	Multiple_Complex	31489471	31509309
TC0X00010515.hg.1	2.73	5.46	0.26	0.56	F	F	-6.61	2.21e-05	0.0032	F	NM_014289; ENST00000324068; BC000730; OTTHUMT00000057922	CAPN6	calpain 6	chrX	-	Coding	111245099	111270546
TC1300009309.hg.1	11.79	8.63	0.77	0.83	T	T	8.93	2.3e-05	0.0032	T	NM_000115; NM_001122659; NM_001201397; NM_003991; ENST00000334286; ENST00000377211; ENST00000475537; ENST00000626030; BC014472; OTTHUMT00000045350; OTTHUMT00000045351; OTTHUMT00000276505; OTTHUMT00000481775; uc001vkp.1	EDNRB	endothelin receptor type B	chr13	-	Multiple_Complex	77895481	77975529
TC1400009585.hg.1	10.12	6.93	0.58	0.83	T	F	9.12	2.17e-05	0.0032	F	NM_001284230; NM_001284231; NM_001284232; NM_033141; ENST00000381250; ENST00000553414; ENST00000554024; ENST00000554146; ENST00000554752; ENST00000555993; ENST00000611979; BC133706; OTTHUMT00000412550; OTTHUMT00000412551; OTTHUMT00000412552; OTTHUMT00000412553; OTTHUMT00000412554; OTTHUMT00000412555	MAP3K9	mitogen-activated protein kinase kinase kinase 9	chr14	-	Multiple_Complex	70722526	70809534
TC1700006654.hg.1	8.51	4.99	0.94	0.75	T	F	11.43	2.17e-05	0.0032	F	NM_015528; ENST00000262482; ENST00000570328; ENST00000570492; ENST00000571365; ENST00000571816; ENST00000572382; ENST00000572430; ENST00000572554; ENST00000573404; ENST00000574548; ENST00000575111; ENST00000575400; ENST00000575524; ENST00000576229; ENST00000576452; ENST00000576965; BC010139; OTTHUMT00000216854; OTTHUMT00000438726; OTTHUMT00000438727; OTTHUMT00000438728; OTTHUMT00000438729; OTTHUM…	RNF167	ring finger protein 167	chr17	+	Multiple_Complex	4940008	4945222
TC1500010776.hg.1	13.11	8.78	1.29	1.16	T	T	20.11	2.19e-05	0.0032	T	NM_005530; ENST00000299518; ENST00000557826; ENST00000557960; ENST00000558016; ENST00000558509; ENST00000558535; ENST00000558554; ENST00000558602; ENST00000558933; ENST00000559106; ENST00000559186; ENST00000559205; ENST00000559803; ENST00000559865; ENST00000559881; ENST00000559889; ENST00000560396; ENST00000560414; ENST00000560667; ENST00000560770; ENST00000561279; ENST00000561366; ENST0000062976…	IDH3A	isocitrate dehydrogenase 3 (NAD+) alpha	chr15	+	Multiple_Complex	78149321	78171949
TC0400007459.hg.1	11.4	6.93	1.36	1.16	T	T	22.26	2.13e-05	0.0032	T	NM_001079839; NM_001079840; NM_001079841; NM_001079842; NM_001168254; NM_017830; ENST00000264312; ENST00000381473; ENST00000396448; ENST00000425583; ENST00000444354; ENST00000502972; ENST00000503016; ENST00000504654; ENST00000505922; ENST00000506801; ENST00000507210; ENST00000507546; ENST00000508293; ENST00000508329; ENST00000508996; ENST00000509122; ENST00000509164; ENST00000509246; ENST00000509…	OCIAD1	OCIA domain containing 1	chr4	+	Multiple_Complex	48805212	48861817
TC0700008677.hg.1	11.1	6.57	1.67	0.78	T	F	23.01	2.26e-05	0.0032	F	NM_199000; ENST00000401970; ENST00000424859; BC129937; BC129938; BC129941; OTTHUMT00000348283; OTTHUMT00000348284	LHFPL3	lipoma HMGIC fusion partner-like 3	chr7	+	Coding	104328656	104908556
TC0300013958.hg.1	9.55	4.98	1.25	1.15	T	F	23.71	2.25e-05	0.0032	F	NM_020707; NR_027753; ENST00000310417; ENST00000416756; ENST00000417472; ENST00000426666; ENST00000441594; ENST00000442469; ENST00000455195; ENST00000457462; ENST00000466007; ENST00000480939; ENST00000490003; ENST00000497000; BC022529; OTTHUMT00000256648; OTTHUMT00000343627; OTTHUMT00000343628; OTTHUMT00000343629; OTTHUMT00000343630; OTTHUMT00000343632; OTTHUMT00000343633; OTTHUMT00000343634; OTT…	HHATL	hedgehog acyltransferase-like	chr3	-	Multiple_Complex	42692663	42702827
TC0200009895.hg.1	9.07	4.49	1.77	0.97	T	F	23.87	2.26e-05	0.0032	F	NM_001256126; NM_203463; ENST00000305747; ENST00000392687; BC109284; BC109285; OTTHUMT00000255235; OTTHUMT00000255236	CERS6	ceramide synthase 6	chr2	+	Multiple_Complex	168455862	168775137
TSUnmapped00000758.hg.1	3.21	5.78	0.34	0.38	F	F	-5.94	2.4e-05	0.0033	F	ENST00000631063	KIF15	kinesin family member 15			NonCoding
TC0500013426.hg.1	10.27	7.11	0.44	0.8	T	F	8.93	2.43e-05	0.0033	F	NM_015043; NM_198868; ENST00000355235; ENST00000356834; ENST00000517782; ENST00000518085; ENST00000518115; ENST00000518120; ENST00000518459; ENST00000519746; ENST00000519757; ENST00000520794; ENST00000520912; ENST00000521469; ENST00000521669; ENST00000522029; ENST00000522180; ENST00000522224; ENST00000522472; ENST00000522921; ENST00000524222; ENST00000630103; BC129994; OTTHUMT00000253501; OTTHUMT…	TBC1D9B	TBC1 domain family, member 9B (with GRAM domain)	chr5	-	Multiple_Complex	179862066	179907859
TC0700007392.hg.1	9.71	6.47	0.47	1.06	T	T	9.4	2.38e-05	0.0033	T	NM_001003941; NM_001165036; NM_002541; ENST00000222673; ENST00000419661; ENST00000439616; ENST00000443864; ENST00000444676; ENST00000447398; ENST00000449767; ENST00000459672; ENST00000497326; ENST00000631326; BC004964; BC014617; OTTHUMT00000339391; OTTHUMT00000339392; OTTHUMT00000339393; OTTHUMT00000339395; OTTHUMT00000339396; OTTHUMT00000339397; OTTHUMT00000339398; OTTHUMT00000339399; OTTHUMT000…	OGDH	oxoglutarate (alpha-ketoglutarate) dehydrogenase (lipoamide)	chr7	+	Multiple_Complex	44606522	44709070
TC0X00007558.hg.1	10.51	6.57	0.54	1.47	T	T	15.28	2.4e-05	0.0033	T	NM_001166660; NM_018977; NM_181303; ENST00000358741; ENST00000374051; ENST00000395855; ENST00000476589; ENST00000536169; ENST00000612180; BC051715; OTTHUMT00000057120; OTTHUMT00000057121; OTTHUMT00000057122; OTTHUMT00000057123	NLGN3	neuroligin 3	chrX	+	Multiple_Complex	71144831	71171201
TC0800012206.hg.1	10.24	5.72	0.79	1.61	T	T	22.9	2.32e-05	0.0033	T	NM_012079; NR_106907; ENST00000332324; ENST00000524844; ENST00000524965; ENST00000525371; ENST00000527885; ENST00000528718; ENST00000531896; ENST00000611213; ENST00000620428; BC015762; BC023565; BC150649; OTTHUMT00000426999; OTTHUMT00000427001; OTTHUMT00000427002; OTTHUMT00000427004; OTTHUMT00000427005; OTTHUMT00000427006; OTTHUMT00000427007; OTTHUMT00000427008	DGAT1; MIR6848	diacylglycerol O-acyltransferase 1; microRNA 6848	chr8	-	Multiple_Complex	144314583	144326919
TC1500010768.hg.1	10.58	5.94	0.92	1.25	T	T	24.86	2.37e-05	0.0033	T	NM_001178111; NM_001178112; NM_138967; NR_033660; ENST00000361900; ENST00000425597; ENST00000562212; ENST00000562327; ENST00000562765; ENST00000564141; ENST00000564491; ENST00000564779; ENST00000565923; ENST00000565989; ENST00000566872; ENST00000567529; ENST00000567535; ENST00000567920; ENST00000568018; ENST00000568081; ENST00000568119; BC024700; OTTHUMT00000420012; OTTHUMT00000420013; OTTHUMT000…	SCAMP5	secretory carrier membrane protein 5	chr15	+	Multiple_Complex	74995532	75021496
TC0600007087.hg.1	13.09	7.33	2.09	1.33	T	T	54	2.44e-05	0.0033	T	NM_006366; ENST00000229922; ENST00000378990; ENST00000465994; ENST00000476263; ENST00000479291; ENST00000489374; ENST00000493172; ENST00000611958; ENST00000616440; BC008481; OTTHUMT00000039952; OTTHUMT00000353848; OTTHUMT00000353849; OTTHUMT00000353850; OTTHUMT00000353851; OTTHUMT00000353852; OTTHUMT00000353853	CAP2	CAP, adenylate cyclase-associated protein, 2 (yeast)	chr6	+	Multiple_Complex	17393216	17557792
TC2200008613.hg.1	10.06	6.82	0.83	0.79	T	F	9.44	2.57e-05	0.0034	F	NM_006078; ENST00000300105; BC069612; BC112297; BC112299; OTTHUMT00000075500	CACNG2	calcium channel, voltage-dependent, gamma subunit 2	chr22	-	Multiple_Complex	36560869	36703558
TC0800009486.hg.1	3.27	6.46	0.32	1.18	F	F	-9.11	2.8e-05	0.0035	F	NM_001037668; NM_001040705; ENST00000335021; OTTHUMT00000315760; uc003wrs.1	DEFB107A; DEFB107B	defensin, beta 107A; defensin, beta 107B	chr8	-	Coding	7811720	7815716
TC0100010586.hg.1	5	7.93	0.6	0.38	F	T	-7.62	2.76e-05	0.0035	F	NM_002022; ENST00000367749; ENST00000462992; ENST00000475780; ENST00000480136; ENST00000497228; BC002780; OTTHUMT00000086223; OTTHUMT00000086224; OTTHUMT00000086225; OTTHUMT00000086226; OTTHUMT00000086227	FMO4	flavin containing monooxygenase 4	chr1	+	Multiple_Complex	171314183	171342084
TC1700006547.hg.1	9.69	6.9	0.42	0.68	T	F	6.93	2.63e-05	0.0035	F	NM_001098509; NM_014853; ENST00000268989; ENST00000426855; ENST00000570431; ENST00000572841; ENST00000572875; ENST00000572925; ENST00000573062; ENST00000573717; ENST00000573851; ENST00000574250; ENST00000574563; ENST00000574650; ENST00000574857; ENST00000575367; BC039204; OTTHUMT00000438185; OTTHUMT00000438186; OTTHUMT00000438187; OTTHUMT00000438188; OTTHUMT00000438189; OTTHUMT00000438190; OTTHUM…	SGSM2	small G protein signaling modulator 2	chr17	+	Multiple_Complex	2337498	2381058
TC1100013186.hg.1	8.93	5.97	0.41	0.9	T	F	7.76	2.62e-05	0.0035	F	NM_032431; NM_172230; ENST00000294256; ENST00000307289; ENST00000377190; ENST00000449943; ENST00000525874; ENST00000526060; ENST00000526121; ENST00000527142; ENST00000527765; ENST00000528487; ENST00000529207; ENST00000531018; ENST00000532771; ENST00000533685; BC030530; OTTHUMT00000385273; OTTHUMT00000385274; OTTHUMT00000385275; OTTHUMT00000385276; OTTHUMT00000385278; OTTHUMT00000385279; OTTHUMT00…	SYVN1	synovial apoptosis inhibitor 1, synoviolin	chr11	-	Multiple_Complex	65127279	65134533
TC2000009268.hg.1	10.62	7.47	0.78	0.66	T	T	8.85	2.68e-05	0.0035	T	NM_133171; NM_182764; ENST00000290246; ENST00000352077; ENST00000372176; ENST00000396391; ENST00000425546; ENST00000450812; ENST00000452857; ENST00000460474; ENST00000462491; ENST00000462593; ENST00000464448; ENST00000467800; ENST00000469801; ENST00000480042; ENST00000481852; ENST00000487583; ENST00000488853; ENST00000497412; BC000143; OTTHUMT00000080466; OTTHUMT00000080467; OTTHUMT00000080468; O…	ELMO2	engulfment and cell motility 2	chr20	-	Multiple_Complex	46366049	46432985
TC2000008001.hg.1	9.52	6.31	0.88	0.45	T	F	9.21	2.72e-05	0.0035	F	NM_001281437; NM_001281438; NM_007002; NM_175573; ENST00000253003; ENST00000462554; ENST00000465805; ENST00000491935; ENST00000620230; BC017245; OTTHUMT00000080007; OTTHUMT00000080009; OTTHUMT00000080010	ADRM1	adhesion regulating molecule 1	chr20	+	Multiple_Complex	62302093	62308862
TC0100018257.hg.1	9.01	5.76	0.29	1.24	T	F	9.54	2.82e-05	0.0035	F	NM_006496; BC025285	GNAI3	guanine nucleotide binding protein (G protein), alpha inhibiting activity polypeptide 3	chr1	+	Multiple_Complex	109548564	109595832
TC0400008834.hg.1	11.32	7.93	1.14	1.12	T	T	10.49	2.68e-05	0.0035	T	NM_001153446; NM_001153484; NM_001153552; NM_001153585; NM_001153635; NM_001153663; NM_001153690; NM_032547; ENST00000338517; ENST00000394201; ENST00000394203; ENST00000394205; ENST00000502535; ENST00000506322; ENST00000506597; ENST00000510586; ENST00000512749; ENST00000608372; ENST00000614192; BC062684; OTTHUMT00000257274; OTTHUMT00000257275; OTTHUMT00000257276; OTTHUMT00000364699; OTTHUMT000003…	SCOC	short coiled-coil protein	chr4	+	Coding	140257286	140385726
TC1700008232.hg.1	13.29	9.76	0.77	0.92	T	T	11.5	2.71e-05	0.0035	T	NM_001199898; NM_001199899; NM_001199900; NM_002611; ENST00000007708; ENST00000503076; ENST00000503176; ENST00000503614; ENST00000505440; ENST00000505897; ENST00000506242; ENST00000506647; ENST00000508030; ENST00000508960; ENST00000510219; ENST00000511026; ENST00000512204; ENST00000512238; ENST00000515040; ENST00000614357; BC005811; BC040478; BC063137; OTTHUMT00000366492; OTTHUMT00000366494; OTTH…	PDK2	pyruvate dehydrogenase kinase, isozyme 2	chr17	+	Multiple_Complex	50094737	50112152
TC0400009892.hg.1	11.08	7.2	0.99	1.2	T	T	14.71	2.8e-05	0.0035	T	NM_001014809; NM_001288661; NM_001288662; NM_001313; ENST00000324989; ENST00000397890; ENST00000506216; ENST00000511535; ENST00000512574; ENST00000513911; BC000252; BC007613; OTTHUMT00000246814; OTTHUMT00000358870; OTTHUMT00000358871; OTTHUMT00000358872; OTTHUMT00000358873; OTTHUMT00000358874	CRMP1	collapsin response mediator protein 1	chr4	-	Multiple_Complex	5748084	5893083
TC2200007495.hg.1	9.77	5.76	1.17	0.44	T	F	16.17	2.62e-05	0.0035	F	NM_004599; NR_103834; ENST00000361204; ENST00000424354; ENST00000435061; ENST00000462539; ENST00000463741; ENST00000464119; ENST00000490262; ENST00000491541; ENST00000612482; BC051385; BC056158; OTTHUMT00000321956; OTTHUMT00000321957; OTTHUMT00000321958; OTTHUMT00000321959; OTTHUMT00000321960; OTTHUMT00000321961; OTTHUMT00000321962; OTTHUMT00000321963	SREBF2	sterol regulatory element binding transcription factor 2	chr22	+	Multiple_Complex	41833079	41907308
TC0200009299.hg.1	8.61	4.58	0.71	1.22	T	F	16.36	2.69e-05	0.0035	F	NM_033416; ENST00000259239; ENST00000409649; ENST00000409935; ENST00000428740; ENST00000452955; ENST00000456713; ENST00000460100; ENST00000460766; ENST00000462357; ENST00000462392; ENST00000464432; ENST00000470672; ENST00000473689; ENST00000475074; ENST00000477375; ENST00000490895; ENST00000495606; BC010042; OTTHUMT00000254520; OTTHUMT00000332755; OTTHUMT00000332756; OTTHUMT00000332757; OTTHUMT00…	IMP4	IMP4 homolog, U3 small nucleolar ribonucleoprotein	chr2	+	Multiple_Complex	130342225	130347810
TC1200009767.hg.1	10.03	6.97	0.83	0.6	T	T	8.33	2.89e-05	0.0036	T	NM_001144831; NM_001267700; NR_003010; ENST00000399433; ENST00000440277; ENST00000459155; ENST00000535923; ENST00000536316; ENST00000537646; ENST00000542294; ENST00000542912; ENST00000543465; ENST00000544134; ENST00000544888; ENST00000545167; ENST00000545555; ENST00000546111; ENST00000546217; BC014766; BC110322; OTTHUMT00000400039; OTTHUMT00000400040; OTTHUMT00000401793; OTTHUMT00000401794; OTTHU…	PHB2; SCARNA12	prohibitin 2; small Cajal body-specific RNA 12	chr12	-	Multiple_Complex	6965327	6970825
TC1300006861.hg.1	9.34	6.25	0.33	1.26	T	F	8.5	2.9e-05	0.0036	F	NM_001204197; NM_015678; ENST00000310336; ENST00000379922; ENST00000379939; ENST00000400445; ENST00000461581; ENST00000497540; ENST00000537702; ENST00000629018; OTTHUMT00000044460; OTTHUMT00000044461; OTTHUMT00000044462; OTTHUMT00000044463	NBEA	neurobeachin	chr13	+	Multiple_Complex	34942287	35673022
TC0200012559.hg.1	12.28	9.12	0.78	1.4	T	T	8.92	2.97e-05	0.0036	T	NM_001135659; NM_004801; NM_138735; ENST00000331040; ENST00000342183; ENST00000378262; ENST00000401669; ENST00000401710; ENST00000402717; ENST00000404971; ENST00000405472; ENST00000405581; ENST00000406316; ENST00000406859; ENST00000412315; ENST00000462791; ENST00000474354; ENST00000484192; ENST00000495871; ENST00000496792; ENST00000611589; ENST00000625320; ENST00000625672; ENST00000625891; ENST00…	NRXN1	neurexin 1	chr2	-	Multiple_Complex	49918505	51032561
TC0600008757.hg.1	12.65	8.75	0.99	0.67	T	T	14.96	2.93e-05	0.0036	T	NM_006813; ENST00000336032; ENST00000354922; ENST00000369472; BC018112; OTTHUMT00000041471; OTTHUMT00000041472; OTTHUMT00000041473	PNRC1	proline-rich nuclear receptor coactivator 1	chr6	+	Multiple_Complex	89080710	89085160
TC0600011943.hg.1	11.49	6.66	1.65	0.93	T	T	28.33	2.92e-05	0.0036	T	NM_001290072; NM_001290073; NM_021572; ENST00000230565; ENST00000371383; ENST00000492313; BC027615; OTTHUMT00000040779; OTTHUMT00000040780; OTTHUMT00000040781	ENPP5	ectonucleotide pyrophosphatase/phosphodiesterase 5 (putative)	chr6	-	Multiple_Complex	46159182	46171010
TC0600008515.hg.1	3.43	6.77	0.32	1.21	F	F	-10.14	3.21e-05	0.0037	F	hsa_circ_0002930	KCNQ5	Jeck2013 ALT_ACCEPTOR, ALT_DONOR, coding, INTERNAL, intronic best transcript NM_001160133	chr6	+	NonCoding	72880876	72897142
TC0100009998.hg.1	6.3	8.95	0.49	0.67	T	T	-6.25	3.23e-05	0.0037	T	NM_178430; ENST00000368784; BC130603; BC130605; OTTHUMT00000040058	LCE2D	late cornified envelope 2D	chr1	+	Coding	152663396	152664659
TC0100010526.hg.1	3.53	6.01	0.32	0.31	F	F	-5.61	3.26e-05	0.0037	F	NM_005149; ENST00000367821; ENST00000431969; ENST00000441464; ENST00000465440; BC093664; BC093666; OTTHUMT00000083825; OTTHUMT00000097964; OTTHUMT00000097965; OTTHUMT00000097966	TBX19	T-box 19	chr1	+	Multiple_Complex	168281040	168314428
TC0X00008332.hg.1	8.48	5.78	0.54	0.23	T	F	6.53	3.24e-05	0.0037	F	NM_001042749; NM_001042750; NM_001042751; NM_001282418; NM_006603; ENST00000218089; ENST00000371144; ENST00000371145; ENST00000371157; ENST00000371160; ENST00000394477; ENST00000394478; ENST00000428941; ENST00000435103; ENST00000435215; ENST00000455404; ENST00000458176; ENST00000458700; ENST00000466748; ENST00000469481; ENST00000471107; ENST00000475602; ENST00000483575; BC001765; OTTHUMT000000590…	STAG2	stromal antigen 2	chrX	+	Multiple_Complex	123960212	124422664
TC0200016571.hg.1	8.26	5.41	0.66	0.71	T	F	7.19	3.13e-05	0.0037	F	NM_001201480; NM_001201481; NM_001201482; NM_032523; NM_145739; ENST00000190611; ENST00000315022; ENST00000357080; ENST00000359685; ENST00000392505; ENST00000409045; ENST00000409631; ENST00000477097; ENST00000477646; BC052259; OTTHUMT00000334393; OTTHUMT00000334394; OTTHUMT00000334395; OTTHUMT00000334396; OTTHUMT00000334397; OTTHUMT00000334398; OTTHUMT00000335157; OTTHUMT00000335158	OSBPL6	oxysterol binding protein-like 6	chr2	+	Multiple_Complex	178194481	178402897
TC1200011393.hg.1	10.97	7.85	0.8	1.15	T	T	8.67	3.03e-05	0.0037	T	NM_001220473; NM_001220474; NM_001220475; NM_001220476; NM_001220477; NM_001220478; NM_001220479; NM_001220480; NM_001282536; NM_003625; ENST00000333447; ENST00000407050; ENST00000443686; ENST00000541017; ENST00000541570; ENST00000545296; ENST00000547180; ENST00000547273; ENST00000547623; ENST00000548453; ENST00000548586; ENST00000548670; ENST00000548790; ENST00000549325; ENST00000549344; ENST000…	PPFIA2	protein tyrosine phosphatase, receptor type, f polypeptide (PTPRF), interacting protein (liprin), alpha 2	chr12	-	Multiple_Complex	81257975	81759553
TC0600006940.hg.1	9.85	6.67	0.72	1.33	T	F	9.06	3.13e-05	0.0037	F	NM_001135575; ENST00000376935; ENST00000416247; OTTHUMT00000039850; OTTHUMT00000039851	SMIM13	small integral membrane protein 13	chr6	+	Multiple_Complex	11094033	11138738
TC1700011519.hg.1	9.29	6.05	0.78	1.06	T	F	9.44	3.2e-05	0.0037	F	NM_014877; ENST00000358691; ENST00000417253; ENST00000578783; ENST00000578938; ENST00000579861; ENST00000579953; ENST00000580168; ENST00000580662; ENST00000580963; ENST00000581159; ENST00000582864; ENST00000584641; BC094881; BC130582; BC144083; OTTHUMT00000447068; OTTHUMT00000447069; OTTHUMT00000447070; OTTHUMT00000447071; OTTHUMT00000447072; OTTHUMT00000447073; OTTHUMT00000447074; OTTHUMT0000044…	HELZ	helicase with zinc finger	chr17	-	Multiple_Complex	67070438	67245989
TC1600010406.hg.1	8.75	5.43	0.85	0.34	T	F	9.97	3.31e-05	0.0037	F	NM_001144; ENST00000290649; ENST00000492830; ENST00000563285; ENST00000563664; ENST00000564283; ENST00000565445; ENST00000566334; ENST00000566757; ENST00000567738; ENST00000568325; ENST00000568657; ENST00000568762; BC069197; OTTHUMT00000256978; OTTHUMT00000256979; OTTHUMT00000434687; OTTHUMT00000434688; OTTHUMT00000434689; OTTHUMT00000434690; OTTHUMT00000434691; OTTHUMT00000434692; OTTHUMT0000043…	AMFR	autocrine motility factor receptor, E3 ubiquitin protein ligase	chr16	-	Multiple_Complex	56361452	56425538
TC1400007282.hg.1	8.22	4.79	1.46	0.73	T	F	10.73	3.32e-05	0.0037	F	NM_018229; NR_026895; ENST00000261558; ENST00000431972; ENST00000554213; ENST00000554863; ENST00000554931; ENST00000555448; ENST00000556377; ENST00000556723; ENST00000556995; BC013174; OTTHUMT00000276922; OTTHUMT00000412915; OTTHUMT00000412916; OTTHUMT00000412917; OTTHUMT00000412918; OTTHUMT00000412919; OTTHUMT00000412920; OTTHUMT00000412921; OTTHUMT00000412922	AP5M1	adaptor-related protein complex 5, mu 1 subunit	chr14	+	Multiple_Complex	57268888	57298742
TC1100006756.hg.1	9.2	5.76	0.89	0.7	T	F	10.89	3.15e-05	0.0037	F	NM_175733; ENST00000318881; ENST00000524820; ENST00000532592; BC029605; BC046367; OTTHUMT00000384483; OTTHUMT00000384484; OTTHUMT00000384485	SYT9	synaptotagmin IX	chr11	+	Multiple_Complex	7238778	7469045
TC0900006782.hg.1	8.51	4.86	0.67	0.75	T	F	12.58	3.23e-05	0.0037	F	NM_017794; ENST00000338382; ENST00000380249; ENST00000603044; ENST00000603492; ENST00000603552; ENST00000603610; ENST00000603631; ENST00000603648; ENST00000603695; ENST00000603844; ENST00000604036; ENST00000604103; ENST00000604254; ENST00000604828; ENST00000605031; ENST00000605086; ENST00000605852; OTTHUMT00000143442; OTTHUMT00000468395; OTTHUMT00000468396; OTTHUMT00000468397; OTTHUMT00000468398;…	FOCAD	focadhesin	chr9	+	Multiple_Complex	20658309	20995955
TC0100008797.hg.1	12.48	8.47	1.07	0.97	T	T	16.09	3.12e-05	0.0037	T	NM_012093; NM_174858; ENST00000317704; ENST00000344720; ENST00000354567; ENST00000465146; ENST00000466114; ENST00000466393; ENST00000469394; ENST00000478255; ENST00000478407; ENST00000524494; ENST00000527263; ENST00000530826; ENST00000531672; BC033896; BC036666; OTTHUMT00000026992; OTTHUMT00000026993; OTTHUMT00000026994; OTTHUMT00000092213; OTTHUMT00000092214; OTTHUMT00000092215; OTTHUMT000000922…	AK5	adenylate kinase 5	chr1	+	Multiple_Complex	77281977	77559969
TC0400009221.hg.1	12.4	8.09	1.29	1.4	T	T	19.74	3.29e-05	0.0037	T	NM_001017369; NM_006745; ENST00000261507; ENST00000393766; ENST00000504317; ENST00000505270; ENST00000507013; BC010653; BC107879; OTTHUMT00000363880; OTTHUMT00000363881; OTTHUMT00000363882; OTTHUMT00000363883; OTTHUMT00000363884	MSMO1	methylsterol monooxygenase 1	chr4	+	Multiple_Complex	165327623	165343162
TC1200009303.hg.1	8.12	5.53	0.45	0.51	T	F	6.05	3.41e-05	0.0038	F	NM_023928; ENST00000316519; ENST00000316543; ENST00000398953; ENST00000418937; ENST00000441247; ENST00000536118; ENST00000537477; ENST00000537564; ENST00000538851; ENST00000539251; ENST00000543665; ENST00000545511; BC040490; BC041000; BC051862; OTTHUMT00000400202; OTTHUMT00000400204; OTTHUMT00000400206; OTTHUMT00000400207; OTTHUMT00000400208; OTTHUMT00000400209; OTTHUMT00000400210; OTTHUMT0000040…	AACS	acetoacetyl-CoA synthetase	chr12	+	Multiple_Complex	125065379	125143333
TC0600011536.hg.1	9.13	6.16	0.87	0.62	T	F	7.81	3.43e-05	0.0038	F	NM_003190; NM_172208; NM_172209; ENST00000426633; ENST00000434618; ENST00000437116; ENST00000456592; ENST00000467025; ENST00000475304; ENST00000476333; ENST00000480730; ENST00000489157; BC080574; OTTHUMT00000076127; OTTHUMT00000076128; OTTHUMT00000076129; OTTHUMT00000076130; OTTHUMT00000276425; OTTHUMT00000276426; OTTHUMT00000276427; OTTHUMT00000355487	TAPBP	TAP binding protein (tapasin)	chr6	-	Multiple_Complex	33299694	33314387
TC1600009088.hg.1	9.63	6.06	0.79	0.86	T	F	11.86	3.37e-05	0.0038	F	NM_000296; NM_001009944; NR_106965; ENST00000262304; ENST00000415938; ENST00000423118; ENST00000468674; ENST00000469241; ENST00000469851; ENST00000471603; ENST00000472577; ENST00000472659; ENST00000473780; ENST00000474088; ENST00000475889; ENST00000480227; ENST00000483024; ENST00000483558; ENST00000483731; ENST00000483814; ENST00000485120; ENST00000486339; ENST00000487932; ENST00000488185; ENST00…	PKD1; MIR6511B2; MIR6511B1	polycystic kidney disease 1 (autosomal dominant); microRNA 6511b-2; microRNA 6511b-1	chr16	-	Multiple_Complex	2088710	2135898
TC0X00010643.hg.1	11.43	7.82	1.35	0.89	T	T	12.17	3.52e-05	0.0038	T	NM_015129; NM_145799; NM_145800; NM_145802; ENST00000343984; ENST00000354228; ENST00000354416; ENST00000360156; ENST00000394610; ENST00000460411; ENST00000467310; ENST00000481072; ENST00000489216; BC009291; BC011922; BC036240; BC069231; OTTHUMT00000058059; OTTHUMT00000058060; OTTHUMT00000058061; OTTHUMT00000058062; OTTHUMT00000058063; OTTHUMT00000058064; OTTHUMT00000058065; OTTHUMT00000058066	2006-09-01	septin 6	chrX	-	Multiple_Complex	119615724	119693370
TC1500007614.hg.1	9.78	5.79	0.78	1.07	T	F	15.95	3.48e-05	0.0038	F	NM_002755; ENST00000307102; ENST00000425818; ENST00000566326; BC137459; BC139729; OTTHUMT00000256906; OTTHUMT00000268120; OTTHUMT00000420722	MAP2K1	mitogen-activated protein kinase kinase 1	chr15	+	Multiple_Complex	66386817	66492312
TC2200006827.hg.1	10.26	5.78	1.14	1.57	T	F	22.31	3.55e-05	0.0038	F	NM_002073; ENST00000479571; ENST00000492538; ENST00000615612; BC026342; BC037333; BC078163; BC096828; OTTHUMT00000319073; OTTHUMT00000319076; OTTHUMT00000320285	GNAZ	guanine nucleotide binding protein (G protein), alpha z polypeptide	chr22	+	Multiple_Complex	23070349	23125037
TC0600013361.hg.1	12.44	5.78	1.9	1.45	T	T	101.4	3.46e-05	0.0038	T	NM_001168388; NM_001168389; NM_006079; ENST00000367651; ENST00000536159; ENST00000537332; ENST00000618718; BC004377; OTTHUMT00000042463	CITED2	Cbp/p300-interacting transactivator, with Glu/Asp rich carboxy-terminal domain, 2	chr6	-	Coding	139371807	139374650
TSUnmapped00000178.hg.1	3.78	7.23	0.48	1.05	F	T	-10.98	3.88e-05	0.0039	F	ENST00000627031	SLC16A1	solute carrier family 16 (monocarboxylate transporter), member 1			NonCoding
TC1100010746.hg.1	4.65	8.01	0.57	0.89	F	F	-10.27	3.74e-05	0.0039	F	hsa_circ_0000305	CELF1	Memczak2013 ALT_ACCEPTOR, ALT_DONOR, coding, INTERNAL, intronic best transcript NM_001172639	chr11	-	NonCoding	47518898	47519936
TC0800009487.hg.1	2.85	5.7	0.52	0.87	F	T	-7.2	3.79e-05	0.0039	F	ENST00000334773; OTTHUMT00000315758	DEFB105A	defensin, beta 105A	chr8	-	Multiple_Complex	7821966	7823890
TC1400010637.hg.1	2.68	5.38	0.47	0.38	F	T	-6.5	3.65e-05	0.0039	F	NM_001173978; NM_174943; ENST00000355883; ENST00000439131; ENST00000556047; ENST00000557011; OTTHUMT00000413920; OTTHUMT00000413921; OTTHUMT00000413922; uc001xuh.2	C14orf178	chromosome 14 open reading frame 178	chr14	+	Coding	77760830	77769742
TC0900007063.hg.1	8.42	5.8	0.55	0.74	T	F	6.17	3.57e-05	0.0039	F	NM_001304333; NM_015297; ENST00000242315; ENST00000440503; ENST00000476115; ENST00000486477; OTTHUMT00000052256; OTTHUMT00000052257; OTTHUMT00000052258; OTTHUMT00000470400	PHF24	PHD finger protein 24	chr9	+	Multiple_Complex	34957487	34982544
TC0700006715.hg.1	9.98	7.24	0.32	0.73	T	T	6.68	3.87e-05	0.0039	T	NM_014660; NR_033435; NR_033436; ENST00000403050; ENST00000423760; ENST00000469407; ENST00000470665; ENST00000473050; ENST00000476009; ENST00000476774; ENST00000481418; ENST00000489305; ENST00000490957; ENST00000493922; ENST00000497851; ENST00000498784; ENST00000521747; BC152414; OTTHUMT00000318212; OTTHUMT00000318213; OTTHUMT00000318214; OTTHUMT00000318215; OTTHUMT00000318216; OTTHUMT00000318217…	PHF14	PHD finger protein 14	chr7	+	Multiple_Complex	10973872	11169623
TC0500012340.hg.1	9.06	6.05	0.86	0.83	T	F	8.04	3.83e-05	0.0039	F	NM_000176; NM_001018074; NM_001018075; NM_001018076; NM_001018077; NM_001020825; NM_001024094; NM_001204258; NM_001204259; NM_001204260; NM_001204261; NM_001204262; NM_001204263; NM_001204264; NM_001204265; ENST00000231509; ENST00000343796; ENST00000394464; ENST00000394466; ENST00000415690; ENST00000424646; ENST00000502500; ENST00000502892; ENST00000503201; ENST00000503701; ENST00000504336; ENST0…	NR3C1	nuclear receptor subfamily 3, group C, member 1 (glucocorticoid receptor)	chr5	-	Multiple_Complex	143277931	143435512
TC0400006639.hg.1	12.07	8.69	1.23	0.36	T	T	10.37	3.72e-05	0.0039	T	NM_001040101; NM_001287763; NM_001287764; NM_014392; ENST00000397958; ENST00000421177; ENST00000433139; ENST00000450293; ENST00000504171; ENST00000504347; ENST00000505246; ENST00000506380; ENST00000513555; ENST00000513829; ENST00000621129; BC001745; BC034227; CCDS3376.1; uc003ghz.4; uc003gia.4; uc011bvz.3; uc011bwa.2; uc032tbe.2; uc062uvz.1; uc062uwa.1; uc062uwb.1; uc062uwc.1; uc062uwd.1; uc062uw…	NSG1; D4S234E	neuron specific gene family member 1; Neuron-specific protein family member 1 [Source:UniProtKB/Swiss-Prot;Acc:P42857]	chr4	+	Multiple_Complex	4348140	4419058
TC1900011084.hg.1	9.6	6.05	0.53	1.01	T	F	11.73	3.9e-05	0.0039	F	NM_001352; ENST00000222122; ENST00000593500; ENST00000594723; ENST00000599385; ENST00000601104; BC011965; OTTHUMT00000466167; OTTHUMT00000466168; OTTHUMT00000466169; OTTHUMT00000466170; OTTHUMT00000466171	DBP	D site of albumin promoter (albumin D-box) binding protein	chr19	-	Multiple_Complex	48630030	48637550
TC1900011542.hg.1	14.13	10.29	1.18	1.06	T	T	14.3	3.6e-05	0.0039	T	NM_001146184; NM_001146185; NM_001146186; NM_001146187; NM_001146326; NM_001146327; NM_006210; NM_015363; ENST00000326441; ENST00000593695; ENST00000593711; ENST00000593931; ENST00000594389; ENST00000594706; ENST00000595671; ENST00000596261; ENST00000596270; ENST00000597281; ENST00000598410; ENST00000599534; ENST00000599565; ENST00000599577; ENST00000599935; ENST00000600833; ENST00000601070; ENST…	PEG3; ZIM2	paternally expressed 3; zinc finger, imprinted 2	chr19	-	Multiple_Complex	56774552	56840729
TC0900012225.hg.1	12.08	7.8	0.98	1.62	T	T	19.45	3.85e-05	0.0039	T	NM_022781; NM_194328; NM_194329; NM_194330; NM_194332; ENST00000259605; ENST00000350199; ENST00000353739; ENST00000357058; ENST00000377877; ENST00000377885; ENST00000484621; ENST00000491349; ENST00000611646; BC033786; OTTHUMT00000052422; OTTHUMT00000052423; OTTHUMT00000052424; OTTHUMT00000052425; OTTHUMT00000052426	RNF38	ring finger protein 38	chr9	-	Multiple_Complex	36336396	36401198
TC0300006618.hg.1	12.78	8.32	1.03	1.53	T	T	21.97	3.62e-05	0.0039	T	NM_003178; NM_133625; ENST00000424884; ENST00000425297; ENST00000439861; ENST00000447752; ENST00000620175; ENST00000621198; BC051307; OTTHUMT00000339526; OTTHUMT00000339528; OTTHUMT00000339677; OTTHUMT00000339678; OTTHUMT00000339723; OTTHUMT00000339724	SYN2	synapsin II	chr3	+	Multiple_Complex	12004360	12192032
TC0600007284.hg.1	16.3	11.68	1.2	1.48	T	T	24.58	3.78e-05	0.0039	T	NM_003545; ENST00000615164; OTTHUMT00000040104	HIST1H4E	histone cluster 1, H4e	chr6	+	Multiple_Complex	26204612	26205021
TC2200006614.hg.1	11.45	6.44	1.78	1.32	T	T	32.32	3.78e-05	0.0039	T	NM_000407; NM_001009939; NM_002688; ENST00000366425; ENST00000383045; ENST00000395109; ENST00000406172; ENST00000406395; ENST00000412544; ENST00000413258; ENST00000431044; ENST00000431124; ENST00000438754; ENST00000455784; ENST00000455843; ENST00000470814; ENST00000477238; ENST00000480423; ENST00000490204; ENST00000622227; BC025261; OTTHUMT00000317937; OTTHUMT00000317938; OTTHUMT00000317939; OTTH…	GP1BB; SEPT5	glycoprotein Ib (platelet), beta polypeptide; septin 5	chr22	+	Multiple_Complex	19714464	19724774
TC0500012670.hg.1	13.68	7.74	1.7	2.14	T	T	61.49	3.8e-05	0.0039	T	NM_000813; NM_021911; ENST00000274547; ENST00000353437; ENST00000393959; ENST00000517547; ENST00000517901; ENST00000520240; ENST00000522758; ENST00000523730; ENST00000612710; BC099705; BC099719; BC105639; uc003lys.1	GABRB2	gamma-aminobutyric acid (GABA) A receptor, beta 2	chr5	-	Multiple_Complex	161288429	161549044
TC1100010778.hg.1	2.72	5.58	0.21	0.64	F	F	-7.28	4.03e-05	0.004	F	OTTHUMT00000404174	OR4C5	olfactory receptor, family 4, subfamily C, member 5 (gene/pseudogene)	chr11	-	Coding	48365485	48366465
TC1500009797.hg.1	9.17	5.57	0.89	0.7	T	T	12.15	3.97e-05	0.004	T	NM_017743; NM_130434; NM_197960; NM_197961; ENST00000300141; ENST00000321147; ENST00000341861; ENST00000358939; ENST00000395652; ENST00000558363; ENST00000558529; ENST00000558559; ENST00000558786; ENST00000559233; ENST00000559526; ENST00000560048; ENST00000560194; ENST00000560436; ENST00000560597; ENST00000560665; BC030688; OTTHUMT00000256847; OTTHUMT00000256848; OTTHUMT00000256849; OTTHUMT000002…	DPP8	dipeptidyl-peptidase 8	chr15	-	Multiple_Complex	65442463	65517704
TC1300009293.hg.1	12.22	8.34	1.16	1.21	T	T	14.73	4.03e-05	0.004	T	NM_015057; ENST00000357337; ENST00000429715; ENST00000462987; ENST00000466564; ENST00000474882; ENST00000482517; ENST00000485061; ENST00000486679; ENST00000491491; ENST00000498073; ENST00000544440; ENST00000612956; OTTHUMT00000045326; OTTHUMT00000045327; OTTHUMT00000045328; OTTHUMT00000045329; OTTHUMT00000045330; OTTHUMT00000045331; OTTHUMT00000045332; OTTHUMT00000045333; OTTHUMT00000045334; OTTH…	MYCBP2	MYC binding protein 2, E3 ubiquitin protein ligase	chr13	-	Multiple_Complex	77044655	77327050
TC0100006675.hg.1	11.74	7.59	1.07	1.59	T	T	17.79	3.99e-05	0.004	T	NM_001199860; NM_001199861; NM_001199862; NM_001199863; NM_003636; NM_172130; ENST00000164247; ENST00000341524; ENST00000352527; ENST00000378083; ENST00000378092; ENST00000378097; ENST00000378111; ENST00000389632; ENST00000428161; ENST00000435937; ENST00000445501; ENST00000458166; ENST00000459822; ENST00000462676; ENST00000472700; ENST00000478098; ENST00000481789; ENST00000493807; ENST00000602612…	KCNAB2	potassium channel, voltage gated subfamily A regulatory beta subunit 2	chr1	+	Multiple_Complex	5991466	6101193
TC1500010119.hg.1	11.13	6.31	1.34	1.57	T	F	28.33	4.09e-05	0.004	F	NM_001301186; NM_001301187; NM_001301189; NM_001301191; NM_001301192; NM_001301194; NM_001301195; NM_001301197; NM_001301198; NM_001301199; NM_001301200; NM_032808; ENST00000355300; ENST00000557798; ENST00000559893; ENST00000561030; ENST00000561686; ENST00000562933; ENST00000563316; ENST00000564066; ENST00000564472; ENST00000566711; ENST00000567605; ENST00000567726; ENST00000568951; ENST000005702…	LINGO1	leucine rich repeat and Ig domain containing 1	chr15	-	Multiple_Complex	77613024	77820900
TC0100016045.hg.1	3.36	6.2	0.6	0.89	F	T	-7.15	4.15e-05	0.0041	F	NM_031282; ENST00000271532; ENST00000448509; ENST00000479869; BC125173; BC125174; OTTHUMT00000086180; OTTHUMT00000086181; OTTHUMT00000086182; uc001fqw.3	FCRL4	Fc receptor-like 4	chr1	-	Multiple_Complex	157573749	157598080
TC0900007437.hg.1	4.57	7.06	0.44	0.61	F	F	-5.63	4.2e-05	0.0041	F	NM_199244; ENST00000377413; OTTHUMT00000037143	FOXD4L4	forkhead box D4-like 4	chr9	+	Coding	65736555	65738784
TC0700006567.hg.1	9.21	5.85	0.43	0.94	T	F	10.28	4.25e-05	0.0041	F	NM_025250; ENST00000258796; ENST00000400376; ENST00000403167; ENST00000407643; ENST00000429448; ENST00000477439; ENST00000498454; BC131824; BC152447; OTTHUMT00000325082; OTTHUMT00000325083; OTTHUMT00000325084; OTTHUMT00000325249; OTTHUMT00000325250; OTTHUMT00000325251; OTTHUMT00000325252	TTYH3	tweety family member 3	chr7	+	Multiple_Complex	2631951	2664802
TC0100017082.hg.1	2.91	5.98	0.56	0.53	T	T	-8.39	4.4e-05	0.0042	T	NM_052934; NM_134325; ENST00000340781; ENST00000367134; ENST00000367135; ENST00000461505; ENST00000469392; ENST00000491127; BC136538; BC151208; OTTHUMT00000087742; OTTHUMT00000087939; OTTHUMT00000087940; OTTHUMT00000087942; OTTHUMT00000087943	SLC26A9	solute carrier family 26 (anion exchanger), member 9	chr1	-	Multiple_Complex	205913048	205943460
TC1900011741.hg.1	5.03	7.72	0.64	0.48	F	T	-6.43	4.55e-05	0.0042	F	NM_001291484; NM_001308398; NM_004363; ENST00000221992; ENST00000398599; ENST00000405816; ENST00000460121; ENST00000595113; ENST00000595403; ENST00000596606; ENST00000615021; ENST00000616453; ENST00000617332; BC034671; OTTHUMT00000321132; OTTHUMT00000321133; OTTHUMT00000321134; OTTHUMT00000321135; OTTHUMT00000462831; OTTHUMT00000462832; OTTHUMT00000462833	CEACAM5	carcinoembryonic antigen-related cell adhesion molecule 5	chr19	+	Multiple_Complex	41708585	41730421
TC0400010939.hg.1	3.48	6.01	0.42	0.91	F	F	-5.76	4.44e-05	0.0042	F	NM_001105677; NM_001252274; NM_001252275; NM_001301233; NM_001301239; NM_006798; ENST00000286604; ENST00000457664; ENST00000502343; ENST00000503640; ENST00000505512; ENST00000512704; ENST00000514019; ENST00000514341; ENST00000604021; ENST00000604629; OTTHUMT00000251554; OTTHUMT00000365518; OTTHUMT00000365520; OTTHUMT00000365521; OTTHUMT00000365522; OTTHUMT00000365523; OTTHUMT00000469359; OTTHUMT0…	UGT2A2; UGT2A1	UDP glucuronosyltransferase 2 family, polypeptide A2; UDP glucuronosyltransferase 2 family, polypeptide A1, complex locus	chr4	-	Multiple_Complex	69588417	69653249
TC0100011767.hg.1	11.89	9.22	0.49	0.79	T	T	6.36	4.4e-05	0.0042	T	NM_001130440; NM_003133; ENST00000304786; ENST00000366838; ENST00000366839; ENST00000619790; ENST00000626563; BC008443; BC015094; BC021995; BC022415; BC064351; BC066957; BC067845; BC106005; OTTHUMT00000092054; OTTHUMT00000092055; OTTHUMT00000092056	SRP9	signal recognition particle 9kDa	chr1	+	Multiple_Complex	225777813	225790466
TC1700010202.hg.1	11.17	8.43	0.6	0.72	T	T	6.69	4.41e-05	0.0042	T	NM_014680; ENST00000389003; ENST00000528896; ENST00000544884; ENST00000577261; ENST00000577417; ENST00000577580; ENST00000579253; ENST00000579924; ENST00000580395; ENST00000580882; ENST00000581064; ENST00000581267; ENST00000582417; ENST00000582901; ENST00000583403; ENST00000583860; BC120873; OTTHUMT00000390571; OTTHUMT00000445826; OTTHUMT00000445827; OTTHUMT00000445828; OTTHUMT00000445829; OTTHUM…	KIAA0100	KIAA0100	chr17	-	Multiple_Complex	28614440	28645454
TC0300010540.hg.1	10.46	7.64	0.14	0.75	T	F	7.06	4.44e-05	0.0042	F	NM_001068; NR_039644; ENST00000264331; ENST00000413971; ENST00000424225; ENST00000435706; ENST00000470132; ENST00000475717; ENST00000491510; ENST00000583412; OTTHUMT00000340821; OTTHUMT00000340822; OTTHUMT00000340825; OTTHUMT00000340826; OTTHUMT00000340827; OTTHUMT00000340828	TOP2B; MIR4442	topoisomerase (DNA) II beta; microRNA 4442	chr3	-	Multiple_Complex	25597905	25664939
TC2100008285.hg.1	10.68	7.7	0.78	0.39	T	T	7.89	4.36e-05	0.0042	T	NM_001178008; ENST00000352178; ENST00000359624; ENST00000398158; ENST00000398165; ENST00000430013; ENST00000441030; ENST00000451248; ENST00000458223; ENST00000461686; ENST00000462349; ENST00000465732; ENST00000470912; ENST00000478709; ENST00000486098; ENST00000488526; ENST00000491776; ENST00000496485; OTTHUMT00000195523; OTTHUMT00000195524; OTTHUMT00000195525; OTTHUMT00000195526; OTTHUMT000001955…	CBS	cystathionine-beta-synthase	chr21	-	Multiple_Complex	43053191	43076943
TC2000009014.hg.1	13.64	9.71	1.18	1.27	T	T	15.25	4.42e-05	0.0042	T	NM_022477; NM_032013; NR_038370; ENST00000349004; ENST00000359675; ENST00000373773; ENST00000373803; ENST00000422536; BC136489; BC144169; OTTHUMT00000079053; OTTHUMT00000079055; OTTHUMT00000079056; OTTHUMT00000276175	NDRG3	NDRG family member 3	chr20	-	Multiple_Complex	36651766	36746138
TC1400009329.hg.1	17.06	10.02	2.7	0.83	T	T	131.91	4.53e-05	0.0042	T	NM_021136; NM_206852; ENST00000267484; ENST00000342503; ENST00000395090; ENST00000432103; ENST00000474911; ENST00000481205; ENST00000490111; ENST00000557422; ENST00000611068; BC090862; BC111694; OTTHUMT00000072278; OTTHUMT00000258262; OTTHUMT00000258263; OTTHUMT00000258264; OTTHUMT00000258265; OTTHUMT00000258266; OTTHUMT00000411639; OTTHUMT00000420521	RTN1	reticulon 1	chr14	-	Multiple_Complex	59595976	59870966
TC0100015815.hg.1	4.96	8.22	1.16	0.27	T	T	-9.56	4.84e-05	0.0043	T	NM_182578; ENST00000368817; ENST00000453881; BC101610; BC112239; OTTHUMT00000036678; OTTHUMT00000471070	THEM5	thioesterase superfamily member 5	chr1	-	Coding	151847101	151853697
TC0800006916.hg.1	5.52	8.64	0.78	1.02	T	T	-8.68	5.24e-05	0.0043	T	SH2D4A.gAug10-unspliced	SH2D4A	Transcript Identified by AceView, Entrez Gene ID(s) 63898	chr8	+	Unassigned	19393674	19394263
TC0500012206.hg.1	5.77	8.88	0.77	0.77	T	T	-8.66	4.99e-05	0.0043	T	NM_001161546; ENST00000434752; OTTHUMT00000470735	PROB1	proline-rich basic protein 1	chr5	-	Coding	139390592	139395713
TC0700010916.hg.1	4.59	7.47	0.41	0.84	T	T	-7.34	5e-05	0.0043	T	CAMK2B.vbAug10-unspliced	CAMK2B	Transcript Identified by AceView, Entrez Gene ID(s) 816	chr7	-	Coding	44261755	44262295
TC0100011945.hg.1	3.14	5.81	0.41	0.29	F	F	-6.38	4.89e-05	0.0043	F	NM_006615; NM_016452; ENST00000271971; ENST00000354537; ENST00000366666; ENST00000480004; BC027993; OTTHUMT00000092179; OTTHUMT00000092180; OTTHUMT00000092181	CAPN9	calpain 9	chr1	+	Multiple_Complex	230747384	230802003
TC1200012228.hg.1	4.24	6.87	0.37	0.77	F	F	-6.22	5.46e-05	0.0043	F	NM_001014336; ENST00000377035; BC132998; BC133000; OTTHUMT00000401594; uc001ubv.3	IL31	interleukin 31	chr12	-	Coding	122172030	122174199
TC1500010634.hg.1	3.16	5.74	0.58	0.46	F	F	-5.97	4.8e-05	0.0043	F	NM_001290341; NM_001290342; NM_001290343; NM_178842; ENST00000284382; ENST00000394113; ENST00000538112; ENST00000558884; ENST00000559023; ENST00000559639; ENST00000560348; ENST00000560944; BC028703; BC034500; BC034970; OTTHUMT00000313593; OTTHUMT00000313594; OTTHUMT00000417698; OTTHUMT00000417699; OTTHUMT00000417718; OTTHUMT00000417719; OTTHUMT00000417720; OTTHUMT00000417721; uc002bwb.3	CERS3	ceramide synthase 3	chr15	-	Multiple_Complex	100400395	100544995
TC0800012375.hg.1	3.57	6.06	0.26	0.5	T	T	-5.62	5.19e-05	0.0043	T	NM_001100598; NM_001100599; NM_001288806; NM_001288807; NM_001288808; NM_001288809; NM_173831; NR_110190; NR_110191; NR_110192; NR_110193; BC014894; OTTHUMT00000382172; OTTHUMT00000382173; OTTHUMT00000382174; OTTHUMT00000382175; OTTHUMT00000382176; OTTHUMT00000382177; OTTHUMT00000382178; OTTHUMT00000382179; OTTHUMT00000382180; OTTHUMT00000382181; OTTHUMT00000382182; OTTHUMT00000382183; OTTHUMT000…	ZNF707	zinc finger protein 707	chr8	+	Multiple_Complex	143684452	143695385
TC0300013084.hg.1	3.13	5.29	0.28	0.67	F	F	-4.47	5.32e-05	0.0043	F	NM_001277127; NM_001277128; NM_024727; ENST00000264676; ENST00000316428; ENST00000397805; ENST00000523069; BC117401; BC143569; OTTHUMT00000378699; OTTHUMT00000378700; OTTHUMT00000378701; OTTHUMT00000378702	LRRC31	leucine rich repeat containing 31	chr3	-	Multiple_Complex	169839179	169869935
TC1000009447.hg.1	10.29	8.12	0.27	0.38	T	T	4.49	5.1e-05	0.0043	T	NM_152643; ENST00000304613; ENST00000368571; ENST00000478074; ENST00000485110; ENST00000530127; OTTHUMT00000051106; OTTHUMT00000051109; OTTHUMT00000051110; OTTHUMT00000277044; OTTHUMT00000393519; uc001lma.1	KNDC1	kinase non-catalytic C-lobe domain (KIND) containing 1	chr10	+	Multiple_Complex	133160447	133226412
TC0700007409.hg.1	9.06	6.55	0.37	0.99	T	F	5.68	5.34e-05	0.0043	F	NM_001029835; NM_001167934; NM_001167935; NM_031443; NR_030770; ENST00000258781; ENST00000381112; ENST00000461377; ENST00000470837; ENST00000472223; ENST00000474617; ENST00000475551; ENST00000476594; ENST00000477605; ENST00000478169; ENST00000478582; ENST00000480382; ENST00000480658; ENST00000481194; ENST00000482714; ENST00000488727; ENST00000492883; ENST00000541586; ENST00000544363; BC004903; BC…	CCM2	cerebral cavernous malformation 2	chr7	+	Multiple_Complex	44999475	45076470
TC0500010427.hg.1	9.5	6.98	0.55	0.67	T	T	5.75	4.91e-05	0.0043	T	NM_016107; ENST00000265069; ENST00000502988; ENST00000505204; ENST00000505366; ENST00000507465; ENST00000510369; ENST00000514356; BC137084; BC137085; OTTHUMT00000366586; OTTHUMT00000366587; OTTHUMT00000366589; OTTHUMT00000366590; OTTHUMT00000366591; OTTHUMT00000366592; OTTHUMT00000366593	ZFR	zinc finger RNA binding protein	chr5	-	Multiple_Complex	32354350	32444761
TC1400008749.hg.1	9.19	6.61	0.42	0.6	T	T	5.96	4.94e-05	0.0043	T	NM_004581; NM_182836; ENST00000216840; ENST00000399409; ENST00000543002; ENST00000558376; ENST00000558534; ENST00000558649; ENST00000558936; ENST00000558954; ENST00000559551; ENST00000559586; ENST00000559850; ENST00000559974; ENST00000560127; ENST00000560163; ENST00000560207; ENST00000560243; ENST00000560521; ENST00000560777; ENST00000560871; ENST00000560998; ENST00000561055; BC003093; OTTHUMT000…	RABGGTA	Rab geranylgeranyltransferase, alpha subunit	chr14	-	Multiple_Complex	24265538	24271739
TC0300007387.hg.1	8.82	6.21	0.68	0.85	T	F	6.09	5.04e-05	0.0043	F	NM_022064; ENST00000327697; ENST00000432042; ENST00000433785; ENST00000443204; ENST00000444689; ENST00000454491; ENST00000457726; ENST00000469978; ENST00000486102; ENST00000487805; ENST00000494005; ENST00000497099; ENST00000498376; ENST00000629802; BC130632; OTTHUMT00000346475; OTTHUMT00000346476; OTTHUMT00000346477; OTTHUMT00000346640; OTTHUMT00000346641; OTTHUMT00000346642; OTTHUMT00000346645; …	RNF123	ring finger protein 123	chr3	+	Multiple_Complex	49689499	49721529
TC2100007402.hg.1	11.18	8.56	0.54	0.74	T	T	6.15	4.86e-05	0.0043	T	NM_001112; NM_001160230; NM_015833; NM_015834; NR_027672; NR_027673; NR_027674; NR_073200; ENST00000348831; ENST00000360697; ENST00000389861; ENST00000389863; ENST00000437626; ENST00000449478; ENST00000460734; ENST00000462214; ENST00000464215; ENST00000481022; ENST00000492414; ENST00000496664; ENST00000611195; ENST00000629643; ENST00000631642; BC065545; OTTHUMT00000206645; OTTHUMT00000206646; OTT…	ADARB1	adenosine deaminase, RNA-specific, B1	chr21	+	Multiple_Complex	45073853	45226563
TC1600010627.hg.1	11.21	8.57	0.64	0.46	T	T	6.2	5.17e-05	0.0043	T	NM_015964; NM_016140; ENST00000290942; ENST00000393957; ENST00000561537; ENST00000562206; ENST00000564104; BC000691; OTTHUMT00000268836; OTTHUMT00000268837; OTTHUMT00000421787; OTTHUMT00000421788; OTTHUMT00000421789	TPPP3	tubulin polymerization-promoting protein family member 3	chr16	-	Multiple_Complex	67389807	67393535
TC0600012814.hg.1	9.77	6.98	0.37	0.64	T	T	6.9	5.38e-05	0.0043	T	NM_001142401; NM_001142402; NM_001142403; NM_001142404; NM_006016; ENST00000275080; ENST00000310786; ENST00000324953; ENST00000368961; ENST00000413644; ENST00000415861; ENST00000499860; ENST00000504373; ENST00000506649; ENST00000512212; ENST00000512821; BC011522; OTTHUMT00000041740; OTTHUMT00000041741; OTTHUMT00000041742; OTTHUMT00000041743; OTTHUMT00000365623; OTTHUMT00000365624; OTTHUMT00000365…	CD164	CD164 molecule, sialomucin	chr6	-	Multiple_Complex	109366514	109382559
TC0200011282.hg.1	8.59	5.63	0.4	0.76	T	F	7.74	5.34e-05	0.0043	F	NM_001139490; NM_015650; ENST00000373327; ENST00000391993; ENST00000409739; ENST00000462122; ENST00000483951; BC059174; OTTHUMT00000328312; OTTHUMT00000328313; OTTHUMT00000328314; OTTHUMT00000328315; OTTHUMT00000328316	TRAF3IP1	TNF receptor-associated factor 3 interacting protein 1	chr2	+	Multiple_Complex	238320441	238400900
TC0900010995.hg.1	7.93	4.89	1	0.48	T	F	8.19	4.9e-05	0.0043	F	NM_033087; NR_024532; ENST00000238477; ENST00000319033; ENST00000476832; BC017876; OTTHUMT00000053394; OTTHUMT00000215080	ALG2	ALG2, alpha-1,3/1,6-mannosyltransferase	chr9	-	Multiple_Complex	99216425	99221964
TC1700010565.hg.1	8.79	5.7	0.81	0.7	T	F	8.49	4.97e-05	0.0043	F	NM_001184906; NM_032875; ENST00000264658; ENST00000394294; ENST00000577399; ENST00000581781; ENST00000583610; BC007557; OTTHUMT00000444315; OTTHUMT00000444522; OTTHUMT00000444523; OTTHUMT00000444524; OTTHUMT00000444526	FBXL20	F-box and leucine-rich repeat protein 20	chr17	-	Multiple_Complex	39252644	39402523
TC1700006569.hg.1	8.85	5.74	1.14	0.51	T	F	8.59	4.67e-05	0.0043	F	NM_001100398; NM_015085; ENST00000254695; ENST00000366401; ENST00000540393; ENST00000542807; ENST00000571555; ENST00000574515; ENST00000574709; ENST00000575979; BC140870; BC140871; OTTHUMT00000438208; OTTHUMT00000438209; OTTHUMT00000438367; OTTHUMT00000438368; OTTHUMT00000439163; OTTHUMT00000439164; OTTHUMT00000440590	RAP1GAP2	RAP1 GTPase activating protein 2	chr17	+	Multiple_Complex	2777056	3037741
TC0200008627.hg.1	10.99	7.84	1.04	0.76	T	T	8.86	5.2e-05	0.0043	T	NM_002518; ENST00000335681; ENST00000427413; ENST00000433408; ENST00000448812; ENST00000450763; ENST00000451740; ENST00000471974; ENST00000474550; ENST00000486017; ENST00000490052; ENST00000492373; ENST00000495559; BC051351; BC072383; OTTHUMT00000253168; OTTHUMT00000329071; OTTHUMT00000329072; OTTHUMT00000329073; OTTHUMT00000329074; OTTHUMT00000329075; OTTHUMT00000329076; OTTHUMT00000329077; OTTH…	NPAS2	neuronal PAS domain protein 2	chr2	+	Multiple_Complex	100820151	100996829
TC1300008125.hg.1	9.84	6.69	0.5	0.78	T	T	8.86	5.19e-05	0.0043	T	NM_005561; ENST00000332556; ENST00000471046; ENST00000472564; BC021288; BC093044; OTTHUMT00000045876; OTTHUMT00000045877; OTTHUMT00000280488	LAMP1	lysosomal-associated membrane protein 1	chr13	+	Multiple_Complex	113297154	113323672
TC0900012033.hg.1	8.6	5.43	1.14	0.28	T	F	8.97	4.64e-05	0.0043	F	NM_013379; ENST00000371579; ENST00000460830; ENST00000463619; ENST00000470766; ENST00000472306; ENST00000473532; ENST00000473703; ENST00000478597; ENST00000482088; ENST00000483783; ENST00000485456; ENST00000491807; ENST00000497375; BC011907; BC016961; OTTHUMT00000055277; OTTHUMT00000055278; OTTHUMT00000055279; OTTHUMT00000055280; OTTHUMT00000055281; OTTHUMT00000055283; OTTHUMT00000055284; OTTHUMT…	DPP7	dipeptidyl-peptidase 7	chr9	-	Multiple_Complex	137110540	137115177
TC0700006813.hg.1	9.27	6.1	0.88	0.52	T	F	8.99	5.16e-05	0.0043	F	NM_001204144; NM_001204145; NM_001204146; NM_001204147; NM_001204148; NM_014707; NM_058176; NM_178423; NM_178425; ENST00000401921; ENST00000405010; ENST00000406072; ENST00000406451; ENST00000411993; ENST00000413380; ENST00000413509; ENST00000417496; ENST00000425071; ENST00000428307; ENST00000430454; ENST00000432645; ENST00000433709; ENST00000441542; ENST00000441986; ENST00000446646; ENST000004550…	HDAC9	histone deacetylase 9	chr7	+	Multiple_Complex	18086949	19002416
TC2000010025.hg.1	13.94	10.73	1.25	0.44	T	T	9.29	4.88e-05	0.0043	T	NM_001032288; NM_001257393; NM_001257394; NM_001257395; NM_001257396; NM_001257397; NM_001257398; NM_001257399; NM_001282575; NM_001282576; NM_001282577; NM_001282578; NM_001282579; NM_001282580; NM_021988; NM_022442; NM_199144; NR_047554; NR_104218; ENST00000340309; ENST00000371657; ENST00000371674; ENST00000371677; ENST00000396059; ENST00000415862; ENST00000420027; ENST00000432266; ENST00000461…	UBE2V1	ubiquitin conjugating enzyme E2 variant 1	chr20	-	Multiple_Complex	50081124	50115959
TC0600014267.hg.1	11.03	7.75	0.91	0.32	T	T	9.73	5.19e-05	0.0043	T	NM_001136153; NM_004381; ENST00000375201; ENST00000375203; ENST00000453203; ENST00000468502; ENST00000475705; ENST00000485314; ENST00000492342; ENST00000495579; BC077075; OTTHUMT00000076636; OTTHUMT00000076637; OTTHUMT00000076638; OTTHUMT00000268910; OTTHUMT00000268911; OTTHUMT00000268912; OTTHUMT00000268913; OTTHUMT00000268914	ATF6B	activating transcription factor 6 beta	chr6	-	Multiple_Complex	32115264	32128253
TC2000009975.hg.1	11.86	8.53	0.88	0.93	T	T	10.06	4.62e-05	0.0043	T	NM_001009923; NM_001009924; NM_001009925; NM_014145; ENST00000202834; ENST00000342308; ENST00000379276; ENST00000379277; ENST00000379279; ENST00000379283; ENST00000379286; ENST00000379299; ENST00000492419; BC009768; BC009769; BC009770; BC011990; BC015113; BC070212; BC110408; OTTHUMT00000077840; OTTHUMT00000077842; OTTHUMT00000077843; OTTHUMT00000077844; OTTHUMT00000077845; OTTHUMT00000077846; OTT…	TMEM230	transmembrane protein 230	chr20	-	Multiple_Complex	5099838	5113103
TC0900008425.hg.1	10.08	6.7	1.43	0.75	T	F	10.42	5.3e-05	0.0043	F	NM_001007169; NM_133464; ENST00000309235; ENST00000355824; ENST00000358151; ENST00000374374; BC136695; BC136696; BC152427; BC152433; OTTHUMT00000053640; OTTHUMT00000053641; OTTHUMT00000053642	ZNF483	zinc finger protein 483	chr9	+	Multiple_Complex	111525159	111577844
TC0100016470.hg.1	9.72	6.31	0.49	1.19	T	F	10.68	4.97e-05	0.0043	F	NM_022100; NR_037606; ENST00000367677; ENST00000476371; ENST00000498253; BC009788; OTTHUMT00000084416; OTTHUMT00000084417; OTTHUMT00000084596	MRPS14	mitochondrial ribosomal protein S14	chr1	-	Multiple_Complex	175010789	175023455
TC1200007594.hg.1	8.48	4.98	1.02	0.73	T	F	11.28	4.74e-05	0.0043	F	NM_001095; NM_001256830; NM_020039; NR_046389; ENST00000228468; ENST00000447966; ENST00000453327; ENST00000548350; ENST00000549792; ENST00000550558; ENST00000551199; ENST00000552438; ENST00000552633; BC133707; OTTHUMT00000406003; OTTHUMT00000406004; OTTHUMT00000406005; OTTHUMT00000406006; OTTHUMT00000406007; OTTHUMT00000406008; OTTHUMT00000407189; OTTHUMT00000407190; OTTHUMT00000407191	ASIC1	acid sensing ion channel 1	chr12	+	Multiple_Complex	50057548	50083622
TC1400010768.hg.1	8.51	5.01	1.23	0.2	T	F	11.31	4.97e-05	0.0043	F	NM_001284209; NM_001284210; NM_001284211; NM_005466; ENST00000256379; ENST00000430055; ENST00000440435; ENST00000553523; ENST00000553611; ENST00000554870; ENST00000554963; ENST00000555296; ENST00000556044; ENST00000556423; ENST00000556495; ENST00000615788; BC004106; OTTHUMT00000412560; OTTHUMT00000412561; OTTHUMT00000412562; OTTHUMT00000412563; OTTHUMT00000412564; OTTHUMT00000412565; OTTHUMT00000…	MED6	mediator complex subunit 6	chr14	-	Multiple_Complex	70581257	70600690
TC0100007694.hg.1	12.74	8.88	1.47	1.49	T	T	14.44	5.03e-05	0.0043	T	NM_002143; ENST00000373467; ENST00000459874; ENST00000470166; ENST00000470896; ENST00000480118; BC001777; OTTHUMT00000011480; OTTHUMT00000011481; OTTHUMT00000092190; OTTHUMT00000092191; OTTHUMT00000092192	HPCA	hippocalcin	chr1	+	Multiple_Complex	32885994	32898441
TC0700009980.hg.1	10.49	6.6	1.4	0.83	T	T	14.78	5.16e-05	0.0043	T	NM_001164758; NM_001164759; NM_001164760; NM_001164761; NM_001164762; NM_002735; ENST00000360274; ENST00000400758; ENST00000403562; ENST00000406797; ENST00000414568; ENST00000417852; ENST00000430040; ENST00000456696; ENST00000488474; ENST00000537384; ENST00000544935; BC026734; BC036828; OTTHUMT00000322523; OTTHUMT00000322524; OTTHUMT00000322525; OTTHUMT00000322526; OTTHUMT00000322527; OTTHUMT0000…	PRKAR1B	protein kinase, cAMP-dependent, regulatory, type I, beta	chr7	-	Multiple_Complex	549197	727676
TC0700007585.hg.1	11.54	7.59	1.07	1.64	T	T	15.46	5.17e-05	0.0043	T	NM_001301009; NM_182546; NR_038994; ENST00000302287; ENST00000402613; ENST00000404951; ENST00000407838; ENST00000456049; ENST00000466888; ENST00000469952; ENST00000495904; ENST00000498834; BC028404; OTTHUMT00000251383; OTTHUMT00000318693; OTTHUMT00000318694; OTTHUMT00000318695; OTTHUMT00000342911; OTTHUMT00000342912; OTTHUMT00000342913; OTTHUMT00000342914	VSTM2A; VSTM2A-OT1	V-set and transmembrane domain containing 2A; VSTM2A overlapping transcript 1	chr7	+	Multiple_Complex	54542325	54571726
TC1600009954.hg.1	13.93	9.72	0.88	1.91	T	T	18.52	4.72e-05	0.0043	T	NM_001040056; NM_001109891; NM_002746; ENST00000263025; ENST00000322266; ENST00000395199; ENST00000395200; ENST00000395202; ENST00000461737; ENST00000466521; ENST00000473431; ENST00000478356; ENST00000481230; ENST00000483869; ENST00000484663; ENST00000485579; ENST00000490298; ENST00000494643; BC013992; OTTHUMT00000255196; OTTHUMT00000255197; OTTHUMT00000268283; OTTHUMT00000268284; OTTHUMT00000268…	MAPK3	mitogen-activated protein kinase 3	chr16	-	Multiple_Complex	30114105	30123506
TC1100008069.hg.1	11.27	6.9	0.97	1.5	T	T	20.54	5.07e-05	0.0043	T	NM_182553; NR_073078; NR_073079; ENST00000311445; ENST00000528063; ENST00000528852; ENST00000530519; ENST00000531936; ENST00000534826; OTTHUMT00000391891; OTTHUMT00000391892; OTTHUMT00000391893; OTTHUMT00000391894; OTTHUMT00000391895; OTTHUMT00000391896	CNIH2	cornichon family AMPA receptor auxiliary protein 2	chr11	+	Multiple_Complex	66278190	66285301
TC1100008994.hg.1	14.22	9.65	2.09	2.05	T	T	23.78	4.9e-05	0.0043	T	NM_207645; ENST00000327419; BC035798; BC068577; OTTHUMT00000390403	C11orf87	chromosome 11 open reading frame 87	chr11	+	Multiple_Complex	109422120	109429167
TC0100009181.hg.1	7.95	3.07	1.93	1.41	T	F	29.4	5.39e-05	0.0043	F	NM_001166252; NM_014839; ENST00000370184; ENST00000370185; ENST00000457765	PLPPR4	phospholipid phosphatase related 4	chr1	+	Multiple_Complex	99263953	99309590
TC0500012189.hg.1	11.22	6.03	1.98	0.62	T	F	36.42	5.46e-05	0.0043	F	NM_015564; ENST00000274711; ENST00000518785; ENST00000521094; ENST00000523537; BC126408; BC126410; BC143926; OTTHUMT00000374041; OTTHUMT00000374042; OTTHUMT00000374043; OTTHUMT00000374044	LRRTM2	leucine rich repeat transmembrane neuronal 2	chr5	-	Multiple_Complex	138868923	138875368
TC0300013886.hg.1	15.76	10.56	1.91	1.46	T	T	36.77	5.4e-05	0.0043	T	NM_003412; ENST00000282928; ENST00000488404; BC104848; BC104850; OTTHUMT00000355497; OTTHUMT00000355498	ZIC1	Zic family member 1	chr3	+	Coding	147393895	147416719
TC1200006616.hg.1	7.5	10.68	0.92	0.53	T	T	-9.11	5.71e-05	0.0044	T	NM_001270987; NM_002342; ENST00000228918; ENST00000440421; ENST00000441074; ENST00000444814; ENST00000535739; ENST00000536876; ENST00000539925; ENST00000541005; ENST00000541102; ENST00000542830; ENST00000543190; ENST00000543542; ENST00000544454; ENST00000545445; ENST00000546296; BC026262; OTTHUMT00000399419; OTTHUMT00000399420; OTTHUMT00000399421; OTTHUMT00000399422; OTTHUMT00000399423; OTTHUMT00…	LTBR	lymphotoxin beta receptor (TNFR superfamily, member 3)	chr12	+	Multiple_Complex	6375045	6391571
TC0800007389.hg.1	5.16	8.12	0.6	0.63	T	T	-7.8	5.96e-05	0.0044	T	NM_020130; ENST00000315792; BC020623; BC021672; OTTHUMT00000376943	C8orf4	chromosome 8 open reading frame 4	chr8	+	Coding	40153455	40155308
TC1500007699.hg.1	3.95	6.89	0.38	1.08	F	T	-7.69	5.76e-05	0.0044	F	NM_001281301; NM_004856; NM_138555; ENST00000260363; ENST00000352331; ENST00000395392; ENST00000558303; ENST00000558346; ENST00000558585; ENST00000559279; ENST00000559283; ENST00000559456; ENST00000559944; ENST00000560042; ENST00000560125; ENST00000561089; BC051826; OTTHUMT00000416675; OTTHUMT00000416676; OTTHUMT00000416677; OTTHUMT00000416678; OTTHUMT00000416679; OTTHUMT00000416681; OTTHUMT00000…	KIF23	kinesin family member 23	chr15	+	Multiple_Complex	69414246	69448427
TC0X00010144.hg.1	3.51	6.35	0.75	0.69	T	T	-7.18	5.58e-05	0.0044	T	NM_152694; ENST00000321110; BC136548; BC136549; OTTHUMT00000057319; uc004edc.1	ZCCHC5	zinc finger, CCHC domain containing 5	chrX	-	Coding	78656069	78659328
TC0500009027.hg.1	4.42	6.87	0.53	0.31	F	T	-5.48	5.94e-05	0.0044	F	NM_054023; ENST00000296694; ENST00000504320; ENST00000507160; ENST00000514688; BC024232; OTTHUMT00000251939; OTTHUMT00000373316; OTTHUMT00000373317; OTTHUMT00000373318	SCGB3A2	secretoglobin, family 3A, member 2	chr5	+	Multiple_Complex	147870682	147882193
TC1300006599.hg.1	4	6.18	0.25	0.78	F	T	-4.51	5.85e-05	0.0044	F	NM_001014442; NM_001135816	C1QTNF9B-AS1	C1QTNF9B antisense RNA 1	chr13	+	Multiple_Complex	23888889	23897263
TC0300012029.hg.1	8.76	6.54	1.04	0.5	T	F	4.66	5.74e-05	0.0044	F	NM_001308445; NM_025146; ENST00000240922; ENST00000467022; ENST00000477813; ENST00000478020; ENST00000481432; ENST00000493454; ENST00000493900; ENST00000497255; ENST00000497525; ENST00000616174; ENST00000630058; BC012731; OTTHUMT00000354446; OTTHUMT00000354447; OTTHUMT00000354448; OTTHUMT00000354449; OTTHUMT00000354452; OTTHUMT00000354453; OTTHUMT00000354454; OTTHUMT00000354455; OTTHUMT00000354456	NAA50	N(alpha)-acetyltransferase 50, NatE catalytic subunit	chr3	-	Multiple_Complex	113716460	113746300
TC1900008187.hg.1	8.12	5.43	1	0.59	T	F	6.44	5.9e-05	0.0044	F	NM_173633; ENST00000301204; ENST00000595775; ENST00000598766; ENST00000601020; ENST00000601644; OTTHUMT00000463736; OTTHUMT00000463737; OTTHUMT00000463738; OTTHUMT00000463739; OTTHUMT00000463740	TMEM145	transmembrane protein 145	chr19	+	Multiple_Complex	42313325	42325062
TC1900010511.hg.1	8.89	6.19	0.48	0.58	T	F	6.51	5.89e-05	0.0044	F	NM_006233; ENST00000221859; ENST00000585842; ENST00000586439; ENST00000586789; ENST00000589069; ENST00000589591; ENST00000592962; BC017112; BC067794; OTTHUMT00000457441; OTTHUMT00000457442; OTTHUMT00000457443; OTTHUMT00000457444; OTTHUMT00000457445; OTTHUMT00000457446; OTTHUMT00000457447	POLR2I	polymerase (RNA) II (DNA directed) polypeptide I, 14.5kDa	chr19	-	Multiple_Complex	36113709	36115346
TC1100013084.hg.1	10.71	7.95	0.69	1.14	T	T	6.8	5.77e-05	0.0044	T	NM_001301007; NM_130847; ENST00000317829; ENST00000433060; ENST00000537191; ENST00000539727; BC037539; OTTHUMT00000396474; OTTHUMT00000397834; OTTHUMT00000397837; OTTHUMT00000397843	AMOTL1	angiomotin like 1	chr11	+	Multiple_Complex	94768342	94876753
TC0800010224.hg.1	9.48	6.13	0.49	1.38	T	T	10.17	5.85e-05	0.0044	T	NM_001135731; NM_024645; ENST00000297737; ENST00000315769; ENST00000518242; ENST00000519406; ENST00000519806; ENST00000522623; ENST00000523188; ENST00000523542; ENST00000523823; BC019598; OTTHUMT00000376949; OTTHUMT00000376950; OTTHUMT00000376951; OTTHUMT00000376952; OTTHUMT00000376953; OTTHUMT00000376954; OTTHUMT00000376955; OTTHUMT00000376956; OTTHUMT00000376957	ZMAT4	zinc finger, matrin-type 4	chr8	-	Multiple_Complex	40530590	40897833
TC0800008531.hg.1	12.19	8.64	0.56	1.12	T	T	11.77	5.9e-05	0.0044	T	NM_014673; ENST00000220853; ENST00000517593; ENST00000517784; ENST00000519450; ENST00000519642; ENST00000520294; ENST00000524143; BC020753; BC021667; OTTHUMT00000380716; OTTHUMT00000380717; OTTHUMT00000380718; OTTHUMT00000380719; OTTHUMT00000380748; OTTHUMT00000380749; OTTHUMT00000380750	EMC2	ER membrane protein complex subunit 2	chr8	+	Multiple_Complex	108443601	108486918
TC0600009910.hg.1	11.43	7.7	1.4	0.34	T	T	13.28	5.56e-05	0.0044	T	NM_000914; NM_001008503; NM_001008504; NM_001008505; NM_001145279; NM_001145280; NM_001145281; NM_001145282; NM_001145283; NM_001145284; NM_001145285; NM_001145286; NM_001145287; NM_001285522; NM_001285523; NM_001285524; NM_001285526; NM_001285527; NM_001285528; NR_104348; NR_104349; NR_104350; NR_104351; ENST00000229768; ENST00000330432; ENST00000337049; ENST00000360422; ENST00000414028; ENST000…	OPRM1	opioid receptor, mu 1	chr6	+	Multiple_Complex	154010496	154246867
TC1800006437.hg.1	10.15	6.36	1.34	1.12	T	F	13.77	5.52e-05	0.0044	F	NM_001037334; NM_005151; ENST00000261601; ENST00000383589; ENST00000400266; ENST00000578786; ENST00000578942; ENST00000580410; ENST00000581983; ENST00000582707; ENST00000583119; BC003556; OTTHUMT00000440232; OTTHUMT00000440305; OTTHUMT00000440307; OTTHUMT00000440308; OTTHUMT00000440319; OTTHUMT00000440398; OTTHUMT00000440399; OTTHUMT00000441589; OTTHUMT00000441590	USP14	ubiquitin specific peptidase 14 (tRNA-guanine transglycosylase)	chr18	+	Multiple_Complex	158383	214629
TC0700013419.hg.1	13.58	9.57	0.84	1.74	T	T	16.12	5.7e-05	0.0044	T	NM_001190996; NM_006409; ENST00000262942; ENST00000432786; ENST00000463009; ENST00000471960; ENST00000477240; BC039594; BC047889; BC054027; OTTHUMT00000335908; OTTHUMT00000335910; OTTHUMT00000335911; OTTHUMT00000335912; OTTHUMT00000335913	ARPC1A	actin related protein 2/3 complex subunit 1A	chr7	+	Multiple_Complex	99325873	99366262
TC2200007211.hg.1	9.44	4.9	1.21	1.81	T	F	23.15	5.98e-05	0.0044	F	NM_014310; ENST00000216127; BC013419; OTTHUMT00000319063	RASD2	RASD family, member 2	chr22	+	Coding	35540868	35554001
TC0100016649.hg.1	13.3	8.59	1.99	1.22	T	T	26.15	5.87e-05	0.0044	T	NM_015039; NM_170706; ENST00000287713; ENST00000294868; ENST00000464047; ENST00000473046; BC020998; OTTHUMT00000086255; OTTHUMT00000086256; OTTHUMT00000086257; OTTHUMT00000098589; uc001gqb.2	NMNAT2	nicotinamide nucleotide adenylyltransferase 2	chr1	-	Multiple_Complex	183248237	183418602
TC2200008687.hg.1	11.11	6.37	1.29	1.19	T	F	26.6	5.69e-05	0.0044	F	NM_001195071; NM_001195072; NM_012264; ENST00000361684; ENST00000361906; ENST00000403210; ENST00000411679; ENST00000436674; ENST00000457534; ENST00000464059; ENST00000466117; ENST00000474416; ENST00000488844; ENST00000504337; ENST00000633056; ENST00000633438; BC015489; OTTHUMT00000075445; OTTHUMT00000104173; OTTHUMT00000157101; OTTHUMT00000321853; OTTHUMT00000321854; OTTHUMT00000321855; OTTHUMT00…	TMEM184B	transmembrane protein 184B	chr22	-	Multiple_Complex	38219291	38273034
TC0200013192.hg.1	12.6	6.3	2.39	1.93	T	T	79.04	6.01e-05	0.0044	T	NM_178839; ENST00000295057; ENST00000409148; ENST00000415098; ENST00000416268; ENST00000417012; ENST00000433224; ENST00000452811; BC045113; OTTHUMT00000252294; OTTHUMT00000313614; OTTHUMT00000313615; OTTHUMT00000313616; OTTHUMT00000328751; OTTHUMT00000328752; OTTHUMT00000328763	LRRTM1	leucine rich repeat transmembrane neuronal 1	chr2	-	Coding	80288351	80304749
TC0600012050.hg.1	4.29	6.88	0.34	0.75	F	F	-6.03	6.37e-05	0.0045	F	NM_000846; ENST00000493422; BC002895; OTTHUMT00000043589	GSTA2	glutathione S-transferase alpha 2	chr6	-	Coding	52750087	52763569
TC1000010509.hg.1	9.16	6.92	0.81	0.55	T	F	4.74	6.26e-05	0.0045	F	NM_001276343; NM_001291379; NM_133446; OTTHUMT00000047799; OTTHUMT00000047800; OTTHUMT00000047801; OTTHUMT00000047802; OTTHUMT00000047803	AGAP4	ArfGAP with GTPase domain, ankyrin repeat and PH domain 4	chr10	-	Multiple_Complex	45825592	45853877
TC1700011233.hg.1	8.08	5.64	0.24	0.7	T	F	5.4	6.31e-05	0.0045	F	NM_016070; ENST00000313608; ENST00000578444; ENST00000579380; ENST00000579768; BC000242; OTTHUMT00000443301; OTTHUMT00000443302; OTTHUMT00000443303; OTTHUMT00000443304	MRPS23	mitochondrial ribosomal protein S23	chr17	-	Multiple_Complex	57834781	57850072
TC0300011485.hg.1	10.77	8.25	0.63	0.82	T	T	5.76	6.39e-05	0.0045	T	NM_001012505; NM_001244808; NM_001244810; NM_001244812; NM_001244813; NM_001244814; NM_001244815; NM_001244816; NM_032682; ENST00000318779; ENST00000318789; ENST00000327590; ENST00000460805; ENST00000468577; ENST00000470112; ENST00000471386; ENST00000472382; ENST00000475937; ENST00000484350; ENST00000485326; ENST00000491238; ENST00000493010; ENST00000493089; ENST00000497355; ENST00000497553; ENST…	FOXP1	forkhead box P1	chr3	-	Multiple_Complex	70954693	71583989
TC1000008423.hg.1	8.11	5.57	0.82	0.53	T	F	5.84	6.11e-05	0.0045	F	NM_001104546; NM_006413; ENST00000277882; ENST00000371703; ENST00000413330; ENST00000414836; ENST00000466462; ENST00000470933; ENST00000479678; ENST00000480406; ENST00000487998; ENST00000489806; BC006991; OTTHUMT00000049347; OTTHUMT00000049349; OTTHUMT00000049350; OTTHUMT00000049351; OTTHUMT00000049352; OTTHUMT00000049353; OTTHUMT00000049354; OTTHUMT00000049355; OTTHUMT00000049356	RPP30	ribonuclease P/MRP 30kDa subunit	chr10	+	Multiple_Complex	90871518	90908555
TC1100011050.hg.1	11.07	8.12	0.59	0.92	T	T	7.74	6.22e-05	0.0045	T	NM_013402; NR_031729; ENST00000350997; ENST00000410394; ENST00000421879; ENST00000424501; ENST00000433932; ENST00000448607; ENST00000460649; ENST00000466716; ENST00000473263; ENST00000491310; ENST00000496123; ENST00000536991; ENST00000539419; ENST00000539999; ENST00000540767; ENST00000541683; ENST00000542506; ENST00000544309; ENST00000544696; ENST00000545245; ENST00000545405; ENST00000545986; BC0…	FADS1; MIR1908	fatty acid desaturase 1; microRNA 1908	chr11	-	Multiple_Complex	61799625	61829318
TC1400007222.hg.1	10.03	6.99	0.68	1.16	T	T	8.22	6.32e-05	0.0045	T	NM_144578; ENST00000395468; ENST00000553976; ENST00000554364; ENST00000556515; ENST00000622254; BC015621; OTTHUMT00000411302; OTTHUMT00000411303; OTTHUMT00000411306; OTTHUMT00000411307	MAPK1IP1L	mitogen-activated protein kinase 1 interacting protein 1-like	chr14	+	Multiple_Complex	55051631	55070194
TC0600007599.hg.1	9.5	6.34	1.11	1.41	T	F	8.9	6.2e-05	0.0045	F	NM_080686; ENST00000376007; ENST00000376033; ENST00000460302; ENST00000462617; ENST00000464079; ENST00000464890; ENST00000469501; ENST00000469577; ENST00000482441; ENST00000483470; ENST00000484787; ENST00000487089; ENST00000487839; ENST00000492691; BC042295; BC060668; OTTHUMT00000076310; OTTHUMT00000076311; OTTHUMT00000076313; OTTHUMT00000076314; OTTHUMT00000259319; OTTHUMT00000259320; OTTHUMT000…	PRRC2A	proline-rich coiled-coil 2A	chr6	+	Multiple_Complex	31620673	31637777
TC0200009920.hg.1	11.6	8.28	1.14	0.54	T	T	10.01	6.18e-05	0.0045	T	NM_001294145; NM_003142; ENST00000260956; ENST00000409333; ENST00000413002; ENST00000417292; ENST00000422006; ENST00000461708; ENST00000465871; ENST00000468600; ENST00000470621; ENST00000474273; ENST00000490914; ENST00000494051; BC001289; BC020818; OTTHUMT00000255270; OTTHUMT00000333316; OTTHUMT00000333317; OTTHUMT00000333318; OTTHUMT00000333319; OTTHUMT00000333320; OTTHUMT00000333321; OTTHUMT000…	SSB	Sjogren syndrome antigen B (autoantigen La)	chr2	+	Multiple_Complex	169791933	169812065
TC1700006638.hg.1	11.88	8.46	1	0.84	T	T	10.74	6.34e-05	0.0045	T	NM_001257328; NM_001257329; NM_001257330; NM_001257331; NM_004313; NM_199004; NR_047516; ENST00000269260; ENST00000346341; ENST00000381488; ENST00000412477; ENST00000570718; ENST00000570739; ENST00000571206; ENST00000571428; ENST00000571791; ENST00000572457; ENST00000572497; ENST00000572782; ENST00000573886; ENST00000574502; ENST00000574888; ENST00000574954; ENST00000575131; ENST00000575877; ENST…	ARRB2	arrestin, beta 2	chr17	+	Multiple_Complex	4710489	4721500
TC0100013417.hg.1	10.19	6.66	1	0.53	T	F	11.53	6.2e-05	0.0045	F	NM_003047; NR_046474; ENST00000263980; ENST00000374084; ENST00000374086; ENST00000374089; ENST00000447808; ENST00000490329; BC012121; OTTHUMT00000012336; OTTHUMT00000012337; OTTHUMT00000012338; OTTHUMT00000012339; OTTHUMT00000096875; OTTHUMT00000096876	SLC9A1	solute carrier family 9, subfamily A (NHE1, cation proton antiporter 1), member 1	chr1	-	Multiple_Complex	27098809	27166981
TC0300007657.hg.1	8.86	4.99	1.71	0.16	T	F	14.54	6.11e-05	0.0045	F	NM_001291941; NM_001291942; NM_001291943; NM_020685; ENST00000232519; ENST00000462069; ENST00000465142; ENST00000486169; ENST00000491323; ENST00000494481; ENST00000542214; BC017772; OTTHUMT00000351807; OTTHUMT00000351808; OTTHUMT00000351809; OTTHUMT00000351810; OTTHUMT00000351811; OTTHUMT00000351812	C3orf14	chromosome 3 open reading frame 14	chr3	+	Multiple_Complex	62318973	62336213
TC0700007997.hg.1	10.14	6.06	1.04	1.53	T	F	16.89	6.17e-05	0.0045	F	NM_001204426; NM_002314; ENST00000336180; ENST00000418310; ENST00000435201; ENST00000476792; ENST00000483414; ENST00000486361; ENST00000491052; ENST00000538333; OTTHUMT00000252335; OTTHUMT00000348344; OTTHUMT00000348345; OTTHUMT00000348346; OTTHUMT00000348347; OTTHUMT00000348348; OTTHUMT00000348349; OTTHUMT00000348350	LIMK1	LIM domain kinase 1	chr7	+	Multiple_Complex	74082933	74122525
TC2200007186.hg.1	4.03	6.15	0.4	0.19	F	F	-4.33	6.67e-05	0.0046	F	NM_001303508; ENST00000308700; ENST00000404699; BC112212; BC113633; OTTHUMT00000320662; OTTHUMT00000320663	ISX	intestine-specific homeobox	chr22	+	Coding	35066136	35087387
TC1000011993.hg.1	9.94	7.19	0.54	0.48	T	T	6.71	6.57e-05	0.0046	T	NM_001302272; NM_006793; NR_126102; NR_126103; NR_126105; NR_126106; ENST00000298510; ENST00000463322; ENST00000494433; BC002685; BC007062; BC008435; BC009601; BC021691; BC022373; BC059169; BC111397; OTTHUMT00000050639; OTTHUMT00000050640; OTTHUMT00000050641	PRDX3	peroxiredoxin 3	chr10	-	Multiple_Complex	119167699	119178865
TC1900011866.hg.1	7.53	4.63	0.79	1.13	T	F	7.47	6.68e-05	0.0046	F	NM_004283; ENST00000222120; BC016471; OTTHUMT00000453211; uc002mqx.3	RAB3D	RAB3D, member RAS oncogene family	chr19	-	Multiple_Complex	11322046	11339668
TC0300011452.hg.1	9.93	6.88	0.94	0.63	T	T	8.26	6.5e-05	0.0046	T	NM_003968; NM_198195; ENST00000349511; ENST00000361055; ENST00000415609; ENST00000461522; ENST00000461934; ENST00000464605; ENST00000465108; ENST00000465627; ENST00000466763; ENST00000485424; ENST00000493957; ENST00000630585; ENST00000631029; BC022853; OTTHUMT00000334839; OTTHUMT00000334840; OTTHUMT00000334841; OTTHUMT00000334842; OTTHUMT00000334843; OTTHUMT00000334844; OTTHUMT00000334845; OTTHUM…	UBA3	ubiquitin-like modifier activating enzyme 3	chr3	-	Multiple_Complex	69054730	69080408
TC0700013050.hg.1	10.49	7.29	0.49	1.12	T	T	9.19	6.46e-05	0.0046	T	NM_000238; NM_001204798; NM_172056; NM_172057; ENST00000262186; ENST00000330883; ENST00000430723; ENST00000461280; ENST00000473610; ENST00000532957; OTTHUMT00000350741; OTTHUMT00000350742; OTTHUMT00000350744; OTTHUMT00000350745; OTTHUMT00000350748	KCNH2	potassium channel, voltage gated eag related subfamily H, member 2	chr7	-	Multiple_Complex	150944956	150978315
TC0100007505.hg.1	9.59	6.01	0.65	1.29	T	F	12.02	6.55e-05	0.0046	F	NM_001276252; NM_015023; ENST00000319394; ENST00000361771; ENST00000447062; ENST00000472249; ENST00000491239; BC032523; OTTHUMT00000012341; OTTHUMT00000012342; OTTHUMT00000012791; OTTHUMT00000012792	WDTC1	WD and tetratricopeptide repeats 1	chr1	+	Multiple_Complex	27234516	27308633
TC0100008105.hg.1	6.13	9.05	0.89	0.92	T	T	-7.54	6.96e-05	0.0047	T	NM_004073; ENST00000372201; ENST00000461358; ENST00000461769; ENST00000465443; ENST00000476731; ENST00000492398; ENST00000493100; BC013899; OTTHUMT00000023429; OTTHUMT00000023430; OTTHUMT00000023431; OTTHUMT00000023432; OTTHUMT00000023433; OTTHUMT00000090770; OTTHUMT00000090771	PLK3	polo-like kinase 3	chr1	+	Multiple_Complex	44800225	44805995
TC0900007505.hg.1	7.43	4.84	0.44	0.59	T	F	6.03	6.78e-05	0.0047	F	NM_001127608; NM_004816; ENST00000257515; ENST00000303068; ENST00000377216; ENST00000455972; ENST00000460871; ENST00000469179; BC113683; BC113685; OTTHUMT00000052575; OTTHUMT00000052576; OTTHUMT00000052577; OTTHUMT00000052578; OTTHUMT00000253611; uc004ahg.2; uc010mon.1	FAM189A2	family with sequence similarity 189, member A2	chr9	+	Multiple_Complex	69324572	69392455
TC0900011519.hg.1	10.91	7.88	0.56	1.34	T	T	8.2	6.76e-05	0.0047	T	NM_001123355; NM_001123369; NM_002721; ENST00000373547; ENST00000415905; ENST00000451402; ENST00000456642; BC006990; OTTHUMT00000054060; OTTHUMT00000054061	PPP6C	protein phosphatase 6, catalytic subunit	chr9	-	Multiple_Complex	125146573	125189939
TC1200012624.hg.1	16.47	12.5	1.84	1.37	T	T	15.64	6.79e-05	0.0047	T	NM_001303114; NM_001303115; NM_001303116; NM_001303117; NM_032704; ENST00000301072; ENST00000541364; ENST00000548470; ENST00000549183; ENST00000549818; ENST00000552125; ENST00000552448; BC004949; BC005946; BC011790; BC019298; BC021088; BC033064; BC051297; BC063036; OTTHUMT00000404420; OTTHUMT00000404421; OTTHUMT00000404422; OTTHUMT00000404423; OTTHUMT00000404424; OTTHUMT00000404425; OTTHUMT000004…	TUBA1C	tubulin, alpha 1c	chr12	+	Multiple_Complex	49227926	49274603
TC1900007888.hg.1	12.78	8.75	1.56	0.5	T	T	16.29	6.83e-05	0.0047	T	NM_001024807; NM_005166; ENST00000221891; ENST00000537454; ENST00000586861; ENST00000587274; ENST00000588808; ENST00000589298; ENST00000589743; ENST00000590561; ENST00000590926; ENST00000591165; ENST00000592316; BC012889; OTTHUMT00000452563; OTTHUMT00000452564; OTTHUMT00000452565; OTTHUMT00000452566; OTTHUMT00000452567; OTTHUMT00000452568; OTTHUMT00000452569; OTTHUMT00000452570; OTTHUMT0000045257…	APLP1	amyloid beta (A4) precursor-like protein 1	chr19	+	Multiple_Complex	35867899	35879797
TC1700012468.hg.1	10.35	6.06	1.6	0.71	T	F	19.68	6.73e-05	0.0047	F	NM_001002032; NM_001002033; NM_001288609; NM_001288610; NM_001288611; NM_016185; NR_109933; ENST00000304834; ENST00000356033; ENST00000409753; ENST00000465454; ENST00000470924; ENST00000476258; ENST00000481094; ENST00000481647; ENST00000482348; ENST00000581874; BC001420; BC039343; OTTHUMT00000335692; OTTHUMT00000335694; OTTHUMT00000335695; OTTHUMT00000335696; OTTHUMT00000335697; OTTHUMT0000033569…	HN1	hematological and neurological expressed 1	chr17	-	Multiple_Complex	75135243	75154683
TC1200010415.hg.1	10.24	5.93	1.61	1.25	T	F	19.87	6.86e-05	0.0047	F	NM_052885; ENST00000280871; ENST00000380858; ENST00000465517; ENST00000505338; BC047507; BC117117; BC117119; OTTHUMT00000132848; OTTHUMT00000132849; OTTHUMT00000132850; OTTHUMT00000471020; uc010skm.2	SLC2A13	solute carrier family 2 (facilitated glucose transporter), member 13	chr12	-	Multiple_Complex	39755021	40106089
TC0700006867.hg.1	4.34	7.31	0.63	0.92	F	T	-7.79	7.18e-05	0.0048	F	NM_001277115; ENST00000328843; ENST00000409508; ENST00000421290; ENST00000465129; ENST00000465593; ENST00000479878; ENST00000483691; ENST00000496218; ENST00000605912; ENST00000607050; ENST00000607413; ENST00000620169; OTTHUMT00000326582; OTTHUMT00000326583; OTTHUMT00000326584; OTTHUMT00000326779; OTTHUMT00000326780; OTTHUMT00000326781; OTTHUMT00000326782; OTTHUMT00000470717; OTTHUMT00000470718; O…	DNAH11	dynein, axonemal, heavy chain 11	chr7	+	Multiple_Complex	21543215	21901839
TC2200008482.hg.1	10.1	7.49	0.46	0.71	T	T	6.15	7.1e-05	0.0048	T	NM_001164501; NM_001164502; NM_019843; ENST00000330125; ENST00000344710; ENST00000397518; ENST00000397520; ENST00000397523; ENST00000397525; ENST00000418321; ENST00000423097; ENST00000441289; ENST00000445424; ENST00000475437; ENST00000487671; ENST00000495101; BC032941; BC033028; OTTHUMT00000075681; OTTHUMT00000127925; OTTHUMT00000127926; OTTHUMT00000127927; OTTHUMT00000127928; OTTHUMT00000127929;…	EIF4ENIF1	eukaryotic translation initiation factor 4E nuclear import factor 1	chr22	-	Multiple_Complex	31436977	31496108
TC0200011991.hg.1	7.7	5.07	0.36	0.53	T	F	6.18	7.42e-05	0.0049	F	NM_004036; ENST00000260600; ENST00000405392; ENST00000427849; ENST00000433852; ENST00000435135; ENST00000438445; ENST00000450524; ENST00000454027; ENST00000455323; ENST00000479517; ENST00000485887; ENST00000498288; ENST00000606682; BC126235; BC144119; OTTHUMT00000211574; OTTHUMT00000324645; OTTHUMT00000324646; OTTHUMT00000324647; OTTHUMT00000324648; OTTHUMT00000324649; OTTHUMT00000324650; OTTHUMT…	ADCY3	adenylate cyclase 3	chr2	-	Multiple_Complex	24819169	24919839
TC0100011027.hg.1	8.02	5.29	0.73	0.52	T	F	6.63	7.52e-05	0.0049	F	NM_024529; ENST00000367435; ENST00000477868; ENST00000482484; BC065037; OTTHUMT00000086696; OTTHUMT00000086697; OTTHUMT00000086698	CDC73	cell division cycle 73	chr1	+	Multiple_Complex	193121958	193254812
TC0100018534.hg.1	11.98	9.12	0.41	1.13	T	T	7.25	7.61e-05	0.0049	T	NM_003285; ENST00000263525; ENST00000422274; BC129830; OTTHUMT00000098116	TNR	tenascin R	chr1	-	Multiple_Complex	175322799	175743770
TC1500009736.hg.1	11.79	8.75	0.94	1.04	T	T	8.21	7.51e-05	0.0049	T	NM_000942; ENST00000300026; ENST00000558492; ENST00000561048; BC001125; BC008848; BC020800; BC032138; OTTHUMT00000256604; OTTHUMT00000418681; OTTHUMT00000418682	PPIB	peptidylprolyl isomerase B (cyclophilin B)	chr15	-	Multiple_Complex	64155812	64163205
TC0800011713.hg.1	9.66	6.55	0.62	0.78	T	T	8.66	7.49e-05	0.0049	T	NM_001282971; NM_001282974; NM_014751; ENST00000325064; ENST00000378017; ENST00000431961; ENST00000472084; ENST00000518547; ENST00000519168; ENST00000519226; ENST00000519671; ENST00000520094; ENST00000520771; ENST00000522118; ENST00000522162; ENST00000522722; ENST00000523179; ENST00000523587; ENST00000524090; ENST00000524243; ENST00000529463; BC023998; OTTHUMT00000109623; OTTHUMT00000109624; OTTH…	MTSS1	metastasis suppressor 1	chr8	-	Multiple_Complex	124550770	124728507
TC1100011372.hg.1	8.73	5.47	0.72	1.14	T	F	9.57	7.49e-05	0.0049	F	NM_001277; NM_212469; ENST00000265689; ENST00000356135; ENST00000525155; ENST00000528235; ENST00000530730; ENST00000531341; ENST00000533728; ENST00000533910; BC036471; OTTHUMT00000394570; OTTHUMT00000394571; OTTHUMT00000394572; OTTHUMT00000394573; OTTHUMT00000394574; OTTHUMT00000394575; OTTHUMT00000394576; OTTHUMT00000394578	CHKA	choline kinase alpha	chr11	-	Multiple_Complex	68052859	68121444
TC1200009416.hg.1	11.69	8.41	0.33	1.57	T	T	9.77	7.57e-05	0.0049	T	NM_001300796; NM_001300797; NM_006325; ENST00000392367; ENST00000392369; ENST00000448750; ENST00000464211; ENST00000477395; ENST00000535090; ENST00000536606; ENST00000537745; ENST00000539498; ENST00000541630; ENST00000541679; ENST00000543796; BC004272; BC014518; BC014901; BC016654; BC051908; BC072000; OTTHUMT00000259441; OTTHUMT00000259442; OTTHUMT00000259443; OTTHUMT00000259484; OTTHUMT000002594…	RAN	RAN, member RAS oncogene family	chr12	+	Multiple_Complex	130871879	130877678
TC1000007127.hg.1	15.48	11.94	1.17	0.84	T	T	11.58	7.34e-05	0.0049	T	NM_016628; NM_100264; NM_100486; ENST00000345541; ENST00000347934; ENST00000354911; ENST00000375646; ENST00000375664; ENST00000414108; ENST00000420266; ENST00000424454; ENST00000428935; ENST00000439676; ENST00000442148; ENST00000448193; ENST00000472862; ENST00000476046; ENST00000480474; ENST00000495268; ENST00000526722; ENST00000528491; ENST00000530865; ENST00000532233; ENST00000628285; BC004258;…	WAC	WW domain containing adaptor with coiled-coil	chr10	+	Multiple_Complex	28532493	28623112
TC1500009109.hg.1	8.3	4.29	1.68	0.87	T	F	16.11	7.39e-05	0.0049	F	NM_001080791; NM_001080792; NM_001289132; NM_052849; NR_002208; ENST00000358005; ENST00000416810; ENST00000558113; ENST00000558750; ENST00000558871; ENST00000558918; ENST00000559103; ENST00000559153; ENST00000559291; ENST00000559911; ENST00000560109; ENST00000560305; ENST00000560535; ENST00000561011; ENST00000625629; BC001673; OTTHUMT00000252259; OTTHUMT00000418764; OTTHUMT00000418765; OTTHUMT000…	C15orf57; MRPL42P5	chromosome 15 open reading frame 57; mitochondrial ribosomal protein L42 pseudogene 5	chr15	-	Multiple_Complex	40528683	40565057
TC0800012087.hg.1	15.56	11.14	1.41	1.87	T	T	21.35	7.53e-05	0.0049	T	NM_023946; NM_177457; NM_177458; NM_177476; NM_177477; ENST00000317543; ENST00000521396; ENST00000522906; ENST00000523332; ENST00000613110; ENST00000614268; ENST00000614491; ENST00000615007; ENST00000620006; ENST00000621401; OTTHUMT00000379785; OTTHUMT00000379786; OTTHUMT00000379787; OTTHUMT00000379887; OTTHUMT00000379888; OTTHUMT00000379889; OTTHUMT00000379890; OTTHUMT00000379891; OTTHUMT0000037…	LYNX1	Ly6/neurotoxin 1	chr8	-	Multiple_Complex	142764334	142778224
TC0200011837.hg.1	12.81	8.18	1.36	1.54	T	T	24.69	7.39e-05	0.0049	T	NM_030797; ENST00000381323; ENST00000406434; ENST00000445605; ENST00000451689; ENST00000469507; BC038971; OTTHUMT00000207203; OTTHUMT00000323732; OTTHUMT00000323733; OTTHUMT00000323734; OTTHUMT00000323735	FAM49A	family with sequence similarity 49, member A	chr2	-	Multiple_Complex	16549459	16666331
TC0700010760.hg.1	14.19	9.53	2.25	0.91	T	T	25.26	7.43e-05	0.0049	T	NM_001039459; NM_001206480; NM_001206482; NM_014800; NM_130442; NR_038120; ENST00000310758; ENST00000396040; ENST00000396045; ENST00000420636; ENST00000424212; ENST00000433246; ENST00000442504; ENST00000445322; ENST00000448602; ENST00000453399; ENST00000455119; ENST00000455879; ENST00000463390; ENST00000464262; ENST00000472359; ENST00000479447; ENST00000487336; ENST00000487843; ENST00000497024; B…	ELMO1	engulfment and cell motility 1	chr7	-	Multiple_Complex	36852906	37449326
TC0400007542.hg.1	11.4	6.32	1.9	1.57	T	F	33.97	7.65e-05	0.0049	F	NM_000222; NM_001093772; ENST00000288135; ENST00000412167; ENST00000512959; ENST00000514582; BC071593; OTTHUMT00000250618; OTTHUMT00000361417; OTTHUMT00000361418; OTTHUMT00000361419	KIT	v-kit Hardy-Zuckerman 4 feline sarcoma viral oncogene homolog	chr4	+	Multiple_Complex	54657918	54740715
TC0900010975.hg.1	15.77	9.94	1.59	2.35	T	T	56.79	7.54e-05	0.0049	T	NM_005458; ENST00000259455; ENST00000477471; BC035071; OTTHUMT00000053373; OTTHUMT00000053374	GABBR2	gamma-aminobutyric acid (GABA) B receptor, 2	chr9	-	Multiple_Complex	98288082	98709254
TC1900011904.hg.1	6.76	9.57	1.22	0.63	T	T	-7.03	7.83e-05	0.005	T	NM_001297703; NM_031941; ENST00000252597; ENST00000324554; ENST00000431146; ENST00000594190; ENST00000595993; ENST00000596436; ENST00000597928; ENST00000598309; ENST00000598570; ENST00000600286; BC027910; OTTHUMT00000463328; OTTHUMT00000463329; OTTHUMT00000463330; OTTHUMT00000463331; OTTHUMT00000463332; OTTHUMT00000463333; OTTHUMT00000463334; OTTHUMT00000463335; OTTHUMT00000463336; OTTHUMT0000046…	USHBP1	Usher syndrome 1C binding protein 1	chr19	-	Multiple_Complex	17249176	17282786
TC1900011641.hg.1	12.62	9.58	1.04	1.31	T	T	8.24	7.73e-05	0.005	T	NM_001301020; NM_004152; ENST00000581150; ENST00000582888; ENST00000586054; ENST00000588673; ENST00000589361; ENST00000589739; ENST00000590943; ENST00000592727; ENST00000592787; ENST00000593012; ENST00000602676; BC093652; BC112133; OTTHUMT00000442077; OTTHUMT00000451281; OTTHUMT00000451282; OTTHUMT00000451283; OTTHUMT00000451284; OTTHUMT00000451285; OTTHUMT00000451286; OTTHUMT00000451287; OTTHUMT…	OAZ1	ornithine decarboxylase antizyme 1	chr19	+	Multiple_Complex	2269486	2273490
TC2200008576.hg.1	10.28	6.39	1.04	0.51	T	T	14.82	7.83e-05	0.005	T	NM_001031695; NM_001082576; NM_001082579; NM_014309; ENST00000262829; ENST00000359369; ENST00000397303; ENST00000397305; ENST00000405409; ENST00000408983; ENST00000414461; ENST00000416721; ENST00000438146; ENST00000449924; ENST00000463509; ENST00000473487; ENST00000491982; ENST00000495377; BC013115; BC025281; OTTHUMT00000318976; OTTHUMT00000319023; OTTHUMT00000319024; OTTHUMT00000319299; OTTHUMT0…	RBFOX2	RNA binding protein, fox-1 homolog (C. elegans) 2	chr22	-	Multiple_Complex	35738736	36028537
TC0200013878.hg.1	4.73	7.76	0.98	0.74	T	T	-8.18	8.27e-05	0.0051	T	NM_001278616; NM_001278617; NM_004336; ENST00000302759; ENST00000409311; ENST00000420328; ENST00000436916; ENST00000447014; ENST00000465029; ENST00000466333; ENST00000468927; ENST00000477481; ENST00000478175; ENST00000490632; ENST00000535254; BC028201; OTTHUMT00000331925; OTTHUMT00000331926; OTTHUMT00000331927; OTTHUMT00000331928; OTTHUMT00000331929; OTTHUMT00000331930; OTTHUMT00000331931; OTTHUM…	BUB1	BUB1 mitotic checkpoint serine/threonine kinase	chr2	-	Multiple_Complex	110637698	110678114
TC0100012732.hg.1	3.17	6.17	0.55	1.03	F	F	-8.01	8.36e-05	0.0051	F	NM_006786; NM_021995; ENST00000054668; ENST00000361696; ENST00000377516; BC126443; OTTHUMT00000003611; OTTHUMT00000003612; OTTHUMT00000003613	UTS2	urotensin 2	chr1	-	Coding	7843083	7853512
TC0700013224.hg.1	4.6	7.35	0.91	0.4	T	T	-6.69	8.49e-05	0.0051	T	LMBR1.vbAug10-unspliced	LMBR1	Transcript Identified by AceView, Entrez Gene ID(s) 64327	chr7	-	Unassigned	156832283	156832725
TC1900009007.hg.1	4.42	7.14	0.98	0.65	F	T	-6.61	8.74e-05	0.0051	F	NM_152677; ENST00000318203; ENST00000612521; BC101738; BC101740; OTTHUMT00000466812; uc002qpu.3	ZSCAN4	zinc finger and SCAN domain containing 4	chr19	+	Coding	57668935	57679152
TC0200013669.hg.1	4.95	7.43	0.52	0.39	T	T	-5.55	8.77e-05	0.0051	T	NM_001145664; ENST00000428343; ENST00000481179; ENST00000484091; ENST00000492238; OTTHUMT00000253189; OTTHUMT00000339800; OTTHUMT00000339802; OTTHUMT00000339803	RFX8	RFX family member 8, lacking RFX DNA binding domain	chr2	-	Multiple_Complex	101397361	101474703
TC0800006604.hg.1	3.06	5.45	0.34	0.32	F	F	-5.24	8.39e-05	0.0051	F	ENST00000355602; OTTHUMT00000315231; uc003wrq.1	DEFB107B; DEFB107A	defensin, beta 107B; defensin, beta 107A	chr8	+	Coding	7495846	7509311
TC1000007275.hg.1	9.57	7.5	0.28	0.24	T	T	4.21	8.75e-05	0.0051	T	NM_001282852; NM_001282853; NM_001282854; NM_145012; NM_181698; ENST00000265375; ENST00000339497; ENST00000374704; ENST00000374706; ENST00000465416; ENST00000470025; ENST00000490012; ENST00000492478; ENST00000493157; ENST00000497692; BC094815; BC104773; BC104801; BC143450; BC143455; OTTHUMT00000047567; OTTHUMT00000047568; OTTHUMT00000047569; OTTHUMT00000047570; OTTHUMT00000047571; OTTHUMT00000047…	CCNY	cyclin Y	chr10	+	Multiple_Complex	35246981	35572670
TC0200013641.hg.1	9.47	7.22	0.27	0.59	T	F	4.75	8.01e-05	0.0051	F	NM_004854; ENST00000264249; ENST00000409046; ENST00000409701; ENST00000418201; ENST00000420858; ENST00000421474; ENST00000435960; ENST00000448989; ENST00000466583; ENST00000484382; ENST00000485085; ENST00000487860; BC010441; OTTHUMT00000253162; OTTHUMT00000329694; OTTHUMT00000329695; OTTHUMT00000329696; OTTHUMT00000329738; OTTHUMT00000329739; OTTHUMT00000329740; OTTHUMT00000329742; OTTHUMT0000032…	CHST10	carbohydrate sulfotransferase 10	chr2	-	Multiple_Complex	100391860	100417668
TC0300012315.hg.1	7	4.58	0.56	0.41	T	F	5.38	8.43e-05	0.0051	F	NM_001136053; NM_001142646; NR_073377; ENST00000296210; ENST00000355552; ENST00000393400; ENST00000450633; ENST00000462228; ENST00000465915; ENST00000469111; ENST00000483868; ENST00000489960; ENST00000490290; ENST00000490643; BC017058; BC050711; OTTHUMT00000356624; OTTHUMT00000356625; OTTHUMT00000356626; OTTHUMT00000356627; OTTHUMT00000356628; OTTHUMT00000356629; OTTHUMT00000356630; OTTHUMT000003…	TPRA1	transmembrane protein, adipocyte asscociated 1	chr3	-	Multiple_Complex	127573064	127598251
TC0100010522.hg.1	7.87	5.42	0.7	0.37	T	F	5.47	8.05e-05	0.0051	F	NM_001031800; NM_152902; ENST00000367830; ENST00000367833; BC009506; OTTHUMT00000083822; OTTHUMT00000083823	TIPRL	TOR signaling pathway regulator	chr1	+	Multiple_Complex	168178845	168202114
TC1200006555.hg.1	11.37	8.9	0.67	0.71	T	T	5.53	8.42e-05	0.0051	T	NM_001759; ENST00000261254; ENST00000536537; ENST00000536795; ENST00000541542; BC010958; BC089384; OTTHUMT00000398287; OTTHUMT00000398288; OTTHUMT00000398289; OTTHUMT00000398509	CCND2	cyclin D2	chr12	+	Multiple_Complex	4273736	4305356
TC1700008014.hg.1	7.05	4.54	1.03	0.77	T	F	5.68	8.18e-05	0.0051	F	NM_002390; ENST00000200557; ENST00000355638; ENST00000535346; ENST00000587773; ENST00000588363; OTTHUMT00000444531; OTTHUMT00000444532; OTTHUMT00000448652; OTTHUMT00000448653; OTTHUMT00000448654	ADAM11	ADAM metallopeptidase domain 11	chr17	+	Multiple_Complex	44759031	44781846
TC1900007181.hg.1	12.18	9.52	0.55	0.74	T	T	6.31	8.14e-05	0.0051	T	NM_138501; NR_030369; NR_038103; NR_038104; ENST00000215567; ENST00000384974; ENST00000593637; ENST00000593775; ENST00000594545; ENST00000594807; ENST00000594958; ENST00000596073; ENST00000596164; ENST00000596953; ENST00000597607; ENST00000598298; ENST00000598333; ENST00000598408; ENST00000598715; ENST00000598918; ENST00000598987; ENST00000599101; ENST00000599646; ENST00000600076; ENST00000600083…	TECR; MIR639	trans-2,3-enoyl-CoA reductase; microRNA 639	chr19	+	Multiple_Complex	14517085	14565980
TC0500012182.hg.1	13.66	10.96	0.65	0.82	T	T	6.49	8.02e-05	0.0051	T	NM_004134; ENST00000297185; ENST00000501917; ENST00000504810; ENST00000504902; ENST00000505110; ENST00000506477; ENST00000507097; ENST00000507115; ENST00000507886; ENST00000508003; ENST00000512328; ENST00000523929; ENST00000524109; BC000478; BC024034; OTTHUMT00000251285; OTTHUMT00000373733; OTTHUMT00000373735; OTTHUMT00000373736; OTTHUMT00000373737; OTTHUMT00000373738; OTTHUMT00000373739; OTTHUMT…	HSPA9	heat shock 70kDa protein 9 (mortalin)	chr5	-	Multiple_Complex	138554882	138575629
TC1100011285.hg.1	11.54	8.73	0.67	1.26	T	T	7.02	8e-05	0.0051	T	NM_006876; ENST00000311181; BC021965	B4GAT1	beta-1,4-glucuronyltransferase 1	chr11	-	Multiple_Complex	66345372	66347692
TC0900012228.hg.1	10.69	7.81	0.54	0.98	T	T	7.36	8.06e-05	0.0051	T	NM_001001790; NM_001134484; NM_001134485; ENST00000321301; ENST00000377773; ENST00000401811; ENST00000540941; ENST00000544379; BC034247; OTTHUMT00000052468; OTTHUMT00000052469; OTTHUMT00000401853; OTTHUMT00000401854; OTTHUMT00000401855	TOMM5	translocase of outer mitochondrial membrane 5 homolog (yeast)	chr9	-	Multiple_Complex	37582646	37592642
TC1700009640.hg.1	9.83	6.87	0.46	0.88	T	T	7.76	8.55e-05	0.0051	T	NM_001128833; NM_020899; ENST00000311403; ENST00000380599; BC043352; OTTHUMT00000226940; OTTHUMT00000440771	ZBTB4	zinc finger and BTB domain containing 4	chr17	-	Multiple_Complex	7459366	7484263
TC0300012208.hg.1	10.37	7.32	0.91	0.15	T	T	8.3	8.71e-05	0.0051	T	NM_198402; ENST00000383657; ENST00000469317; ENST00000471236; ENST00000480081; ENST00000493515; BC049369; BC060839	HACD2	3-hydroxyacyl-CoA dehydratase 2	chr3	-	Multiple_Complex	123490820	123585185
TC0600014142.hg.1	12.23	8.99	0.77	1.24	T	T	9.42	8.36e-05	0.0051	T	NM_003463; ENST00000370651; ENST00000473334; ENST00000578299; ENST00000626021; ENST00000627002; BC023975; BC045571; OTTHUMT00000041082; OTTHUMT00000041083; OTTHUMT00000446588	PTP4A1	protein tyrosine phosphatase type IVA, member 1	chr6	+	Multiple_Complex	63572012	63583588
TC1300008602.hg.1	6.8	3.53	0.63	0.7	T	F	9.64	8.71e-05	0.0051	F	NM_005584; ENST00000379919; BC028170; OTTHUMT00000044459	MAB21L1	mab-21-like 1 (C. elegans)	chr13	-	Multiple_Complex	35473789	35941245
TC0X00007559.hg.1	8.24	4.94	0.96	1.17	T	F	9.83	8.52e-05	0.0051	F	NM_000166; NM_001097642; ENST00000361726; ENST00000374022; ENST00000374029; ENST00000447581; BC002805; BC022426; BC039198; OTTHUMT00000057133; OTTHUMT00000057134; OTTHUMT00000057135; OTTHUMT00000057136	GJB1	gap junction protein beta 1	chrX	+	Coding	71215194	71225516
TC1900011940.hg.1	13.99	10.63	0.87	0.9	T	T	10.25	8.29e-05	0.0051	T	NM_001398; ENST00000221418; ENST00000594164; ENST00000594391; ENST00000595470; ENST00000595567; ENST00000596118; ENST00000597089; ENST00000597205; ENST00000597805; ENST00000598316; ENST00000598707; ENST00000600178; ENST00000601060; ENST00000601094; ENST00000601333; ENST00000601778; ENST00000602115; BC011792; BC017408; OTTHUMT00000462649; OTTHUMT00000462650; OTTHUMT00000462652; OTTHUMT00000462653;…	ECH1	enoyl-CoA hydratase 1, peroxisomal	chr19	-	Multiple_Complex	38815422	38832005
TC1400008714.hg.1	14	10.52	1.55	0.76	T	T	11.15	8.26e-05	0.0051	T	NM_001289050; NM_016609; NM_020372; NR_110290; ENST00000206544; ENST00000354772; ENST00000397260; ENST00000397267; ENST00000473917; ENST00000474057; ENST00000474774; ENST00000556803; ENST00000557699; BC020565; OTTHUMT00000071769; OTTHUMT00000157222; OTTHUMT00000157223; OTTHUMT00000157224; OTTHUMT00000157225; OTTHUMT00000157226; OTTHUMT00000414042; OTTHUMT00000414043	SLC22A17	solute carrier family 22, member 17	chr14	-	Multiple_Complex	23346306	23352912
TC1700009954.hg.1	11.57	8.05	1.04	1.04	T	T	11.51	8.36e-05	0.0051	T	NM_001033551; NM_001082968; NM_001288786; NM_001288787; NM_001288788; NM_001288789; ENST00000318094; ENST00000379504; ENST00000395739; ENST00000468944; ENST00000478943; ENST00000486413; ENST00000535933; ENST00000537091; ENST00000540946; ENST00000542206; ENST00000577517; ENST00000577794; ENST00000579586; ENST00000581396; BC051650; OTTHUMT00000131928; OTTHUMT00000131929; OTTHUMT00000131930; OTTHUMT…	TOM1L2	target of myb1 like 2 membrane trafficking protein	chr17	-	Multiple_Complex	17843508	17972470
TC0100008602.hg.1	11.18	7.56	0.85	1.39	T	T	12.28	8.73e-05	0.0051	T	NM_001293274; NM_020925; ENST00000290039; ENST00000470527; ENST00000486580; ENST00000495994; BC039301; OTTHUMT00000025032; OTTHUMT00000025033; OTTHUMT00000025238; OTTHUMT00000313506	CACHD1	cache domain containing 1	chr1	+	Multiple_Complex	64470792	64693058
TC0400009086.hg.1	11.03	7.39	0.93	1.9	T	T	12.52	8.67e-05	0.0051	T	NM_000856; NM_001130682; NM_001130683; NM_001130684; NM_001130685; NM_001130687; NM_001256449; ENST00000296518; ENST00000393832; ENST00000443668; ENST00000455639; ENST00000506455; ENST00000509901; ENST00000511108; ENST00000511507; ENST00000512983; ENST00000513574; ENST00000515201; ENST00000515602; ENST00000621234; BC028384; OTTHUMT00000365777; OTTHUMT00000365778; OTTHUMT00000365779; OTTHUMT000003…	GUCY1A3	guanylate cyclase 1, soluble, alpha 3	chr4	+	Multiple_Complex	155666710	155737062
TC0200012854.hg.1	14.25	10.51	1.16	1.03	T	T	13.4	8.17e-05	0.0051	T	NM_004161; NM_015543; ENST00000398529; ENST00000409751; ENST00000409784; ENST00000409892; ENST00000494188; BC000905; OTTHUMT00000327572; OTTHUMT00000327573; OTTHUMT00000327574; OTTHUMT00000327575; OTTHUMT00000327576	RAB1A	RAB1A, member RAS oncogene family	chr2	-	Multiple_Complex	65070701	65130301
TC0X00010278.hg.1	9.38	5.34	1.32	1.38	T	F	16.52	8.58e-05	0.0051	F	NM_004538; ENST00000373079; ENST00000475430; BC034954; OTTHUMT00000057449; OTTHUMT00000057450	NAP1L3	nucleosome assembly protein 1-like 3	chrX	-	Coding	93670926	93673683
TC0100011316.hg.1	13.26	9.18	1.44	0.85	T	T	16.98	8.32e-05	0.0051	T	NM_001005388; NM_001005389; NM_001160331; NM_001160332; NM_001160333; NM_015090; ENST00000339876; ENST00000360049; ENST00000367173; ENST00000401399; ENST00000403080; ENST00000404076; ENST00000404907; ENST00000404977; ENST00000413225; ENST00000425360; ENST00000430393; ENST00000447819; ENST00000468328; ENST00000471392; ENST00000492085; ENST00000493914; ENST00000495396; ENST00000503221; ENST00000504…	NFASC	neurofascin	chr1	+	Multiple_Complex	204828651	205022822
TC1500010151.hg.1	9.4	4.89	1.8	1.1	T	F	22.76	8.69e-05	0.0051	F	NM_000743; NM_001166694; NR_046313; ENST00000326828; ENST00000348639; ENST00000558903; ENST00000559002; ENST00000559080; ENST00000559658; ENST00000559941; ENST00000561128; BC000513; BC001642; BC002996; BC006114; BC098443	CHRNA3	cholinergic receptor, nicotinic alpha 3	chr15	-	Multiple_Complex	78593052	78621295
TC0900008811.hg.1	17	12.19	2.11	2.46	T	T	28.03	8.09e-05	0.0051	T	NM_001032221; NM_003165; ENST00000373299; ENST00000373302; ENST00000476182; ENST00000494254; ENST00000496504; ENST00000625363; ENST00000626333; ENST00000626416; ENST00000626539; ENST00000627871; ENST00000628638; ENST00000628768; ENST00000630492; BC015749; OTTHUMT00000054228; OTTHUMT00000054229; OTTHUMT00000054230; OTTHUMT00000054232; OTTHUMT00000259158; OTTHUMT00000481720; OTTHUMT00000481722; OTT…	STXBP1	syntaxin binding protein 1	chr9	+	Multiple_Complex	127611760	127692936
TC2000006864.hg.1	5.27	9.47	0.97	1.04	T	T	-18.43	9.18e-05	0.0052	T	RIN2.oAug10-unspliced	RIN2	Transcript Identified by AceView, Entrez Gene ID(s) 54453	chr20	+	Unassigned	19959359	19959872
TC0100010103.hg.1	5.23	8.01	0.54	0.63	T	T	-6.86	9.15e-05	0.0052	T	NM_018655; ENST00000368427; ENST00000392487; BC069140; BC096714; BC098148; BC098246; BC098253; OTTHUMT00000091101; OTTHUMT00000385609; uc001fgi.3	LENEP	lens epithelial protein	chr1	+	Coding	154993586	154994315
TC0500012079.hg.1	3.83	6.25	0.52	0.92	F	T	-5.37	8.99e-05	0.0052	F	SAR1B.oAug10-unspliced	SAR1B	Transcript Identified by AceView, Entrez Gene ID(s) 51128	chr5	-	Unassigned	134642591	134643051
TC1900011848.hg.1	4.33	6.75	0.38	0.58	T	T	-5.36	9.27e-05	0.0052	T	NM_001134316; ENST00000390672; ENST00000419421; BC008985; BC023278; OTTHUMT00000368522; OTTHUMT00000368523; uc010xiv.1	PRR22	proline rich 22	chr19	-	Coding	5782960	5784765
TSUnmapped00000271.hg.1	3.95	6.32	0.69	0.92	F	F	-5.16	9.08e-05	0.0052	F	ENST00000626843	OR10A3	olfactory receptor, family 10, subfamily A, member 3			Coding
TC1300009678.hg.1	4.19	6.51	0.18	0.5	T	T	-4.98	9.06e-05	0.0052	T	NM_000452; ENST00000245312; BC130521; BC130523; OTTHUMT00000045716; uc001vpy.4	SLC10A2	solute carrier family 10 (sodium/bile acid cotransporter), member 2	chr13	-	Coding	103043998	103066846
TC1400008034.hg.1	8.41	5.93	0.64	0.43	T	F	5.59	8.88e-05	0.0052	F	NM_020818; ENST00000256339; ENST00000393151; ENST00000553484; ENST00000554549; ENST00000555664; ENST00000621021; OTTHUMT00000074288; OTTHUMT00000074289; OTTHUMT00000412765; OTTHUMT00000412766; OTTHUMT00000412768	UNC79	unc-79 homolog (C. elegans)	chr14	+	Multiple_Complex	93333219	93707876
TC0600014111.hg.1	9.87	6.71	1.1	1.34	T	F	8.93	8.89e-05	0.0052	F	NM_006772; ENST00000293748; ENST00000418600; ENST00000428982; ENST00000449372; ENST00000470232; ENST00000479510; ENST00000495633; ENST00000579078; ENST00000628646; OTTHUMT00000258900; OTTHUMT00000258901; OTTHUMT00000258902; OTTHUMT00000258903; OTTHUMT00000258905; OTTHUMT00000258906; OTTHUMT00000342677; OTTHUMT00000342678	SYNGAP1; MIR5004	synaptic Ras GTPase activating protein 1; microRNA 5004	chr6	+	Multiple_Complex	33420070	33453689
TC1700008709.hg.1	10.85	7.47	0.87	1.35	T	T	10.37	9.23e-05	0.0052	T	NM_004459; NM_182641; ENST00000306378; ENST00000321892; ENST00000335221; ENST00000342579; ENST00000424123; ENST00000467104; ENST00000544491; ENST00000544778; ENST00000577770; ENST00000577837; ENST00000578307; ENST00000579173; ENST00000580465; ENST00000581258; ENST00000582406; ENST00000582467; ENST00000583990; ENST00000584931; OTTHUMT00000255333; OTTHUMT00000255334; OTTHUMT00000448086; OTTHUMT0000…	BPTF	bromodomain PHD finger transcription factor	chr17	+	Multiple_Complex	67825524	67984378
TSUnmapped00000293.hg.1	9.47	5.88	1.42	1.32	T	F	12.03	8.88e-05	0.0052	F	ENST00000628207	RCC2	regulator of chromosome condensation 2			NonCoding
TC1900008103.hg.1	13.44	9.45	1.5	1.88	T	T	15.85	8.93e-05	0.0052	T	NM_001031696; NM_001291311; NM_012268; ENST00000356508; ENST00000359274; ENST00000392032; ENST00000409281; ENST00000409419; ENST00000409587; ENST00000409735; ENST00000464586; ENST00000475983; ENST00000480030; ENST00000485448; ENST00000486134; ENST00000488311; ENST00000492243; ENST00000493006; ENST00000594085; ENST00000594908; ENST00000596470; ENST00000596682; ENST00000598962; ENST00000599353; ENS…	PLD3	phospholipase D family, member 3	chr19	+	Multiple_Complex	40348425	40380439
TC0500010043.hg.1	9.3	5.28	0.42	1.58	T	F	16.15	9.29e-05	0.0052	F	NM_003966; ENST00000382496; ENST00000509486; ENST00000513968; ENST00000514923; BC115696; OTTHUMT00000206989; OTTHUMT00000365997; OTTHUMT00000365998; OTTHUMT00000365999	SEMA5A	sema domain, seven thrombospondin repeats (type 1 and type 1-like), transmembrane domain (TM) and short cytoplasmic domain, (semaphorin) 5A	chr5	-	Multiple_Complex	9035026	9546121
TC0900012199.hg.1	12.54	8.47	1.13	2.47	T	T	16.8	8.82e-05	0.0052	T	NM_000832; NM_001185090; NM_001185091; NM_007327; NM_021569; ENST00000350902; ENST00000371546; ENST00000371550; ENST00000371553; ENST00000371555; ENST00000371559; ENST00000371560; ENST00000371561; ENST00000460273; ENST00000462584; ENST00000471122; ENST00000473811; ENST00000485413; OTTHUMT00000055266; OTTHUMT00000055267; OTTHUMT00000055268; OTTHUMT00000055269; OTTHUMT00000055270; OTTHUMT0000005527…	GRIN1	glutamate receptor, ionotropic, N-methyl D-aspartate 1	chr9	+	Multiple_Complex	137138390	137168762
TC2000009736.hg.1	13.75	9.41	1.94	1.77	T	T	20.24	9.03e-05	0.0052	T	NM_007232; ENST00000317393; ENST00000340177; ENST00000611492; BC096840; OTTHUMT00000079994; uc002ycg.3	HRH3	histamine receptor H3	chr20	-	Coding	62214961	62220267
TC0100009999.hg.1	2.94	5.55	0.57	0.66	F	F	-6.1	9.46e-05	0.0053	F	NM_178429; ENST00000368783; OTTHUMT00000034509	LCE2C	late cornified envelope 2C	chr1	+	Coding	152675295	152676574
TC1700010820.hg.1	5.14	7.67	0.95	0.37	F	T	-5.75	9.7e-05	0.0053	F	NM_000342; ENST00000262418; ENST00000399246; ENST00000471005; ENST00000497360; ENST00000498270; ENST00000631130; BC096106; BC096107; BC099628; BC099629; BC101570; BC101574; OTTHUMT00000346194; OTTHUMT00000346195; OTTHUMT00000346196; OTTHUMT00000346197	SLC4A1	solute carrier family 4 (anion exchanger), member 1 (Diego blood group)	chr17	-	Multiple_Complex	44248385	44268141
TC0700010728.hg.1	10.3	7.75	0.6	0.67	T	T	5.85	9.7e-05	0.0053	T	NM_022373; ENST00000311350; ENST00000396081; ENST00000413517; ENST00000426180; ENST00000427455; ENST00000438224; ENST00000603731; BC005091; BC020264; OTTHUMT00000250584; OTTHUMT00000338275; OTTHUMT00000338276; OTTHUMT00000338277; OTTHUMT00000338278; OTTHUMT00000338279; OTTHUMT00000469536	HERPUD2	HERPUD family member 2	chr7	-	Multiple_Complex	35632659	35695571
TC2100007336.hg.1	8.96	5.77	0.29	1.03	T	F	9.08	9.66e-05	0.0053	F	NM_003274; ENST00000291574; ENST00000380221; ENST00000422875; ENST00000459741; ENST00000461889; ENST00000465905; ENST00000468864; ENST00000469521; ENST00000481460; ENST00000483973; ENST00000485621; ENST00000486746; BC101728; OTTHUMT00000195737; OTTHUMT00000195738; OTTHUMT00000195739; OTTHUMT00000195740; OTTHUMT00000195741; OTTHUMT00000195742; OTTHUMT00000195743; OTTHUMT00000195744; OTTHUMT0000032…	TRAPPC10	trafficking protein particle complex 10	chr21	+	Multiple_Complex	44012319	44106552
TC1700010831.hg.1	9.7	6.41	0.78	0.98	T	F	9.79	9.65e-05	0.0053	F	NM_001002909; NM_001304939; NM_001304940; NM_001304941; NM_001304942; NM_001304943; ENST00000335500; ENST00000585614; ENST00000586037; ENST00000586265; ENST00000587228; ENST00000588554; ENST00000590041; ENST00000591680; ENST00000592154; ENST00000592746; BC136629; OTTHUMT00000457796; OTTHUMT00000457797; OTTHUMT00000457798; OTTHUMT00000457799; OTTHUMT00000457800; OTTHUMT00000457801; OTTHUMT00000457…	GPATCH8	G-patch domain containing 8	chr17	-	Multiple_Complex	44395277	44503602
TC0100018199.hg.1	10.31	6.66	0.86	1.22	T	T	12.57	9.7e-05	0.0053	T	NM_001303448; NM_001303449; NM_005839; ENST00000323848; ENST00000374389; ENST00000447431; ENST00000461768; ENST00000462710; ENST00000466910; ENST00000468822; ENST00000470243; ENST00000474843; ENST00000479034; ENST00000485441; ENST00000485541; ENST00000488317; ENST00000489130; ENST00000490543; ENST00000494934; ENST00000495561; ENST00000496882; ENST00000593639; ENST00000596378; ENST00000600523; BC0…	SRRM1	serine/arginine repetitive matrix 1	chr1	+	Multiple_Complex	24641231	24673281
TC0600011185.hg.1	9.76	6.04	1.07	0.58	T	F	13.2	9.41e-05	0.0053	F	NM_001312653; NM_080593; ENST00000356950; BC000893; BC051872; BC064959; BC108737; OTTHUMT00000040141	HIST1H2BK	histone cluster 1, H2bk	chr6	-	Multiple_Complex	27133246	27147323
TC0300009693.hg.1	13.11	9.05	1.14	1.59	T	T	16.67	9.4e-05	0.0053	T	NM_001025205; NM_001311198; NM_004068; ENST00000292807; ENST00000382456; ENST00000411763; ENST00000427072; ENST00000431779; ENST00000432591; ENST00000439647; ENST00000442686; ENST00000448139; ENST00000455925; ENST00000460862; ENST00000461733; ENST00000463935; ENST00000466598; ENST00000468048; ENST00000472560; ENST00000476434; ENST00000480260; ENST00000484469; ENST00000487958; ENST00000490151; ENS…	AP2M1	adaptor-related protein complex 2, mu 1 subunit	chr3	+	Multiple_Complex	184174689	184184091
TC1900009240.hg.1	12.84	8.76	1.76	0.52	T	T	16.9	9.41e-05	0.0053	T	NM_052847; ENST00000382159; ENST00000587867; BC014466; BC053630; OTTHUMT00000451345; OTTHUMT00000451346	GNG7	guanine nucleotide binding protein (G protein), gamma 7	chr19	-	Coding	2511219	2702748
TC0100018528.hg.1	9.47	5.48	1.32	1.22	T	F	15.82	9.76e-05	0.0054	F	NM_003851; ENST00000370509; BC006786; BC008628; OTTHUMT00000083911	CREG1	cellular repressor of E1A-stimulated genes 1	chr1	-	Multiple_Complex	167541013	167553819
TC1300008091.hg.1	3.17	6.81	0.49	1.15	F	F	-12.43	0.0001	0.0055	F	ATP11A.oAug10-unspliced	ATP11A	Transcript Identified by AceView, Entrez Gene ID(s) 23250	chr13	+	Unassigned	112802675	112805672
TC1200007775.hg.1	3.22	6.55	0.77	0.93	F	T	-10.02	0.0001	0.0055	F	NM_058173; ENST00000308796; ENST00000546809; ENST00000547958; ENST00000547990; ENST00000619042; BC111421; OTTHUMT00000406051; OTTHUMT00000406052; OTTHUMT00000406061; OTTHUMT00000406062	MUCL1	mucin-like 1	chr12	+	Multiple_Complex	54830519	54858393
TC0400009037.hg.1	4.02	7.19	0.93	0.42	F	F	-8.98	0.0001	0.0055	F	NM_001253861; NM_032117; NR_045605; ENST00000240488; ENST00000503967; ENST00000504860; ENST00000508731; ENST00000509752; ENST00000622785; BC032142; OTTHUMT00000365194; OTTHUMT00000365195; OTTHUMT00000365196; OTTHUMT00000365197; OTTHUMT00000365198; uc021xtk.1	MND1	meiotic nuclear divisions 1	chr4	+	Multiple_Complex	153344649	153415118
TC0100010002.hg.1	5.62	8.5	0.92	0.54	T	T	-7.37	0.0001	0.0055	T	NM_178356; ENST00000335535; ENST00000368777; BC113446; BC113448; OTTHUMT00000040048; uc001fak.2	LCE4A	late cornified envelope 4A	chr1	+	Coding	152708160	152709491
TC1400010603.hg.1	3.65	6.51	0.5	0.69	F	F	-7.24	0.0001	0.0055	F	ENST00000553887; OTTHUMT00000409927	TTC6	tetratricopeptide repeat domain 6	chr14	+	Multiple_Complex	37971989	38041442
TC1000012474.hg.1	5.61	8.39	0.69	0.71	T	T	-6.87	0.0001	0.0055	T	NR_075100; OTTHUMT00000049214; OTTHUMT00000470142; OTTHUMT00000471068; uc009xte.1	NUTM2D	NUT family member 2D	chr10	+	Multiple_Complex	87357668	87370695
TC1900009891.hg.1	6.11	8.69	0.66	0.51	T	T	-5.96	9.97e-05	0.0055	T	NM_001302493; ENST00000588182.2; ENST00000589345.2; nimure.aAug10; OTTHUMT00000460370; OTTHUMT00000471950; uc060uvw.1; uc060uvx.1	LOC102724279; AC004791.2; nimure	uncharacterized LOC102724279; Transcript Identified by AceView; novel transcript	chr19	-	Multiple_Complex	15851993	15864924
TC0X00011387.hg.1	6.83	9.21	0.54	0.34	T	T	-5.19	0.0001	0.0055	T	ENST00000455986; OTTHUMT00000058079	NKAP	NFKB activating protein	chrX	-	NonCoding	119921261	119922840
TC0700010665.hg.1	3.82	6.18	0.7	0.3	F	F	-5.14	0.0001	0.0055	F	NM_022728; ENST00000297142; ENST00000611245; BC035048; OTTHUMT00000215050	NEUROD6	neuronal differentiation 6	chr7	-	Coding	31337461	31340924
TC0100015866.hg.1	4.65	6.99	0.19	0.6	F	F	-5.04	0.0001	0.0055	F	NM_002961; NM_019554; ENST00000354332; ENST00000368714; ENST00000368715; ENST00000368716; ENST00000468373; ENST00000481009; BC000838; BC016300; OTTHUMT00000037714; OTTHUMT00000037715; OTTHUMT00000037716; OTTHUMT00000037717; OTTHUMT00000037718; OTTHUMT00000084607	S100A4	S100 calcium binding protein A4	chr1	-	Multiple_Complex	153543613	153550136
TC0800008416.hg.1	4.38	6.56	0.45	0.04	F	T	-4.54	0.0001	0.0055	F	NM_024915; ENST00000251808; ENST00000395927; ENST00000472106; ENST00000474338; ENST00000517674; ENST00000521085; BC069618; BC069633; BC069638; BC129822; BC129823; OTTHUMT00000313882; OTTHUMT00000313883; OTTHUMT00000313884; OTTHUMT00000313885; OTTHUMT00000380528; OTTHUMT00000380529	GRHL2	grainyhead-like transcription factor 2	chr8	+	Multiple_Complex	101492432	101669726
TC2000007819.hg.1	6.68	4.22	0.66	0.47	T	F	5.51	0.0001	0.0055	F	NM_001033521; NM_001033522; NM_001324; ENST00000217109; ENST00000415828; ENST00000428552; ENST00000452950; ENST00000490539; ENST00000493039; ENST00000498689; ENST00000613138; BC001011; BC007425; OTTHUMT00000079794; OTTHUMT00000079795; OTTHUMT00000079796; OTTHUMT00000079797; OTTHUMT00000079798; OTTHUMT00000259439; OTTHUMT00000259440; OTTHUMT00000476524	CSTF1	cleavage stimulation factor, 3 pre-RNA, subunit 1	chr20	+	Multiple_Complex	56392371	56406369
TC0900011857.hg.1	8.69	6.21	0.79	0.4	T	F	5.59	0.0001	0.0055	F	NM_001080515; ENST00000356873; ENST00000496132; BC146946; BC146961; OTTHUMT00000356190; uc011mdm.2	FAM163B	family with sequence similarity 163, member B	chr9	-	Coding	133578415	133586197
TC1600007874.hg.1	9.72	7.2	0.5	0.71	T	F	5.7	0.0001	0.0055	F	NM_001308319; NM_025134; ENST00000219084; ENST00000398510; ENST00000447540; ENST00000561869; ENST00000562785; ENST00000562791; ENST00000562806; ENST00000563410; ENST00000564255; ENST00000564582; ENST00000564600; ENST00000564641; ENST00000564845; ENST00000565119; ENST00000565442; ENST00000565803; ENST00000565832; ENST00000566029; ENST00000569225; ENST00000569794; ENST00000615216; ENST00000622617; …	CHD9	chromodomain helicase DNA binding protein 9	chr16	+	Multiple_Complex	53055033	53329150
TC1200006737.hg.1	8.79	6.25	0.55	0.6	T	F	5.82	0.0001	0.0055	F	NM_004426; ENST00000433083; ENST00000433847; ENST00000535510; ENST00000537610; ENST00000538657; ENST00000539063; ENST00000539928; ENST00000540574; ENST00000540809; ENST00000541181; ENST00000542346; ENST00000543824; ENST00000544539; ENST00000544916; BC073964; BC157850; OTTHUMT00000399114; OTTHUMT00000399115; OTTHUMT00000399116; OTTHUMT00000399117; OTTHUMT00000399118; OTTHUMT00000399119; OTTHUMT000…	PHC1	polyhomeotic homolog 1 (Drosophila)	chr12	+	Multiple_Complex	8913896	8941467
TC1300009993.hg.1	8.33	5.57	0.28	1.1	T	F	6.79	0.0001	0.0055	F	NM_001159596; NM_017693; ENST00000257336; ENST00000448849; ENST00000474443; ENST00000481069; ENST00000490317; ENST00000491929; BC075084; BC075085; BC112339; OTTHUMT00000045703; OTTHUMT00000045704; OTTHUMT00000045705; OTTHUMT00000045706; OTTHUMT00000045707	BIVM	basic, immunoglobulin-like variable motif containing	chr13	+	Multiple_Complex	102799049	102841538
TC0700006445.hg.1	8.41	5.63	0.75	0.7	T	F	6.89	0.0001	0.0055	F	ENST00000313766; ENST00000471328; ENST00000477004; ENST00000512382; ENST00000515795; BC040074; OTTHUMT00000322476; OTTHUMT00000322477; OTTHUMT00000322478; OTTHUMT00000394479; OTTHUMT00000394480	FAM20C	family with sequence similarity 20, member C	chr7	+	Multiple_Complex	192969	260774
TC1700007520.hg.1	10.82	8	0.59	0.82	T	T	7.09	0.0001	0.0055	T	NM_003885; ENST00000313401; ENST00000584716; ENST00000584792; BC020580; BC026347; BC030792; OTTHUMT00000256264; OTTHUMT00000447235; OTTHUMT00000447236	CDK5R1	cyclin-dependent kinase 5, regulatory subunit 1 (p35)	chr17	+	Multiple_Complex	32486619	32491256
TC1200006656.hg.1	10	7.14	0.65	0.57	T	T	7.26	0.0001	0.0055	T	NM_001301834; NM_001301836; NM_001301837; NM_001301838; NM_138425; NR_023317; NR_126035; ENST00000229281; ENST00000458811; ENST00000537087; ENST00000538392; ENST00000540506; ENST00000542222; ENST00000544681; ENST00000545581; BC009925; OTTHUMT00000401954; OTTHUMT00000401955; OTTHUMT00000401956; OTTHUMT00000401957; OTTHUMT00000401958; OTTHUMT00000401959; OTTHUMT00000401960	C12orf57; RNU7-1	chromosome 12 open reading frame 57; RNA, U7 small nuclear 1	chr12	+	Multiple_Complex	6942978	6946003
TC0100016129.hg.1	9.92	7.02	1.05	1.17	T	F	7.45	0.0001	0.0055	F	NM_001098398; NM_004371; ENST00000241704; ENST00000368069; ENST00000481040; ENST00000481522; ENST00000541366; ENST00000545266; ENST00000545284; BC038447; OTTHUMT00000080637; OTTHUMT00000080638; OTTHUMT00000080639; OTTHUMT00000080640; OTTHUMT00000080641; OTTHUMT00000097638; OTTHUMT00000097639	COPA	coatomer protein complex subunit alpha	chr1	-	Multiple_Complex	160288587	160343564
TSUnmapped00000244.hg.1	9.05	6.15	0.94	0.67	T	T	7.45	0.0001	0.0055	T	ENST00000626576	HYOU1	hypoxia up-regulated 1			Coding
TC1600008568.hg.1	10.29	7.38	0.79	0.95	T	F	7.49	0.0001	0.0055	F	NM_001300728; NM_015251; ENST00000299575; ENST00000539819; ENST00000562969; ENST00000564241; ENST00000565237; ENST00000566488; OTTHUMT00000432140; OTTHUMT00000432141; OTTHUMT00000432142; OTTHUMT00000432143; OTTHUMT00000432144; OTTHUMT00000432145	ATMIN	ATM interactor	chr16	+	Multiple_Complex	81035847	81047358
TC1100009203.hg.1	10.46	7.53	0.98	0.91	T	T	7.59	0.0001	0.0055	T	NM_001204077; NM_004788; ENST00000252108; ENST00000431736; ENST00000545354; BC111417; BC112367; OTTHUMT00000398142; OTTHUMT00000398143; OTTHUMT00000398144	UBE4A	ubiquitination factor E4A	chr11	+	Multiple_Complex	118359581	118399211
TC0X00008786.hg.1	10.6	7.65	0.78	0.96	T	T	7.72	0.0001	0.0055	T	NM_001001344; NM_021949; ENST00000263519; ENST00000349466; ENST00000359149; ENST00000370186; ENST00000393842; ENST00000460549; ENST00000496610; BC130009; OTTHUMT00000060956; OTTHUMT00000060957; OTTHUMT00000060958; OTTHUMT00000060959; OTTHUMT00000060960; OTTHUMT00000354682; uc004fht.1	ATP2B3	ATPase, Ca++ transporting, plasma membrane 3	chrX	+	Multiple_Complex	153517676	153582939
TC0100014014.hg.1	12.53	9.5	0.84	1.11	T	T	8.18	0.0001	0.0055	T	NM_001202431; NM_002574; NM_181696; NM_181697; ENST00000262746; ENST00000319248; ENST00000372079; ENST00000424390; ENST00000447184; ENST00000483583; BC007063; BC021683; OTTHUMT00000020845; OTTHUMT00000020846; OTTHUMT00000020847; OTTHUMT00000020848; OTTHUMT00000090852	PRDX1	peroxiredoxin 1	chr1	-	Multiple_Complex	45511035	45523047
TC0100008079.hg.1	9.96	6.85	0.48	0.88	T	T	8.63	0.0001	0.0055	T	NM_014652; ENST00000372339; ENST00000372343; ENST00000480902; ENST00000486876; ENST00000489061; ENST00000489773; ENST00000492152; BC008194; OTTHUMT00000022846; OTTHUMT00000022847; OTTHUMT00000022848; OTTHUMT00000022849; OTTHUMT00000022850; OTTHUMT00000022851; OTTHUMT00000022853	IPO13	importin 13	chr1	+	Multiple_Complex	43946806	43968022
TC1900011985.hg.1	9.95	6.83	0.7	0.75	T	T	8.72	0.0001	0.0055	T	NM_004943; ENST00000270223; ENST00000377735; ENST00000537879; ENST00000597053; ENST00000598237; ENST00000601370; ENST00000602469; ENST00000602829; OTTHUMT00000402062; OTTHUMT00000402063; OTTHUMT00000402064; OTTHUMT00000461654; OTTHUMT00000461655; OTTHUMT00000461656; OTTHUMT00000467549; OTTHUMT00000467550	DMWD	dystrophia myotonica, WD repeat containing	chr19	-	Multiple_Complex	45782947	45792802
TC0600014261.hg.1	9.05	5.9	1.25	0.54	T	T	8.88	0.0001	0.0055	T	ENST00000376177; ENST00000396172; ENST00000417023; ENST00000418897; ENST00000419020; ENST00000419338; ENST00000427214; ENST00000428098; ENST00000428450; ENST00000431908; ENST00000449757; ENST00000456662; ENST00000456976; ENST00000458640; ENST00000462256; ENST00000462421; ENST00000474961; ENST00000478365; ENST00000481456; ENST00000482195; ENST00000484566; ENST00000584275; BC000361; BC013006; OTTHU…	DDX39B; SNORD84	DEAD (Asp-Glu-Ala-Asp) box polypeptide 39B; small nucleolar RNA, C/D box 84	chr6	-	Multiple_Complex	31530219	31542475
TC0200009221.hg.1	10.55	7.28	0.71	1.06	T	F	9.62	0.0001	0.0055	F	NM_001161415; NM_001161416; NM_001161417; NM_005291; ENST00000272644; ENST00000393018; ENST00000423019; ENST00000486700; ENST00000496086; ENST00000544369; BC031653	GPR17	G protein-coupled receptor 17	chr2	+	Multiple_Complex	127645864	127652639
TC0100018403.hg.1	11.14	7.82	1.05	1.01	T	T	9.97	0.0001	0.0055	T	NM_018948; ENST00000377482; ENST00000467067; ENST00000469499; ENST00000487559; BC025337; OTTHUMT00000003617; OTTHUMT00000003618; OTTHUMT00000003620; OTTHUMT00000083597	ERRFI1	ERBB receptor feedback inhibitor 1	chr1	-	Multiple_Complex	8011719	8026333
TC0600012316.hg.1	12.41	8.94	0.98	0.71	T	T	11.09	0.0001	0.0055	T	NM_001143958; NM_018247; ENST00000230461; ENST00000370050; ENST00000475111; ENST00000518161; BC009006; OTTHUMT00000041247; OTTHUMT00000041248; OTTHUMT00000375188; OTTHUMT00000375189	TMEM30A	transmembrane protein 30A	chr6	-	Multiple_Complex	75252922	75284968
TC1000011690.hg.1	10.3	6.78	0.7	1.59	T	T	11.43	0.0001	0.0055	T	NM_004311; ENST00000260746; BC009841; OTTHUMT00000050088	ARL3	ADP-ribosylation factor like GTPase 3	chr10	-	Multiple_Complex	102673727	102714433
TC2200008932.hg.1	10.98	7.28	1.06	1.78	T	T	13	0.0001	0.0055	T	NM_001099294; ENST00000381176; BC104183; BC104184; OTTHUMT00000075879	KIAA1644	KIAA1644	chr22	-	Coding	44243667	44312851
TC0700009649.hg.1	10.95	7.23	0.83	1.33	T	T	13.22	0.0001	0.0055	T	NM_001100592; NM_001289990; NM_145230; NR_110612; ENST00000421974; ENST00000425642; ENST00000456496; ENST00000464662; ENST00000464683; ENST00000471877; ENST00000479613; ENST00000483478; ENST00000490092; ENST00000495408; ENST00000606024; ENST00000611515; ENST00000615196; OTTHUMT00000350171; OTTHUMT00000350172; OTTHUMT00000350173; OTTHUMT00000350174; OTTHUMT00000350175; OTTHUMT00000350176; OTTHUMT0…	ATP6V0E2	ATPase, H+ transporting V0 subunit e2	chr7	+	Multiple_Complex	149872968	149880712
TC0100008631.hg.1	14.59	10.84	1.68	1.55	T	T	13.4	0.0001	0.0055	T	NM_001308203; NM_032291; ENST00000237247; ENST00000320161; ENST00000371037; ENST00000371039; ENST00000424320; ENST00000435165; ENST00000468286; ENST00000468570; ENST00000480548; ENST00000483060; ENST00000484988; ENST00000487507; ENST00000493564; ENST00000497055; BC040516; OTTHUMT00000025395; OTTHUMT00000025396; OTTHUMT00000025397; OTTHUMT00000025398; OTTHUMT00000100219; OTTHUMT00000100220; OTTHUM…	SGIP1	SH3-domain GRB2-like (endophilin) interacting protein 1	chr1	+	Multiple_Complex	66533383	66751139
TC2000009813.hg.1	13.56	9.32	0.86	2.18	T	T	18.91	0.0001	0.0055	T	NM_001958; ENST00000217182; ENST00000298049; BC000432; BC110409; OTTHUMT00000080495	EEF1A2	eukaryotic translation elongation factor 1 alpha 2	chr20	-	Multiple_Complex	63488012	63499315
TC1100008049.hg.1	11.49	7.14	1.44	0.38	T	T	20.42	0.0001	0.0055	T	NM_001143985; NM_003860; ENST00000312175; ENST00000445560; ENST00000524628; ENST00000524663; ENST00000527348; ENST00000528648; ENST00000530204; ENST00000533166; BC005942; BC107702; OTTHUMT00000391340; OTTHUMT00000391341; OTTHUMT00000391342; OTTHUMT00000391343; OTTHUMT00000391344; OTTHUMT00000391345; OTTHUMT00000391346; OTTHUMT00000391347	BANF1	barrier to autointegration factor 1	chr11	+	Multiple_Complex	66002079	66004149
TC0700009693.hg.1	12.83	8.31	0.68	1.79	T	T	22.89	0.0001	0.0055	T	NM_001042535; NM_001281300; NM_001308304; NM_001308305; NM_031946; ENST00000335367; ENST00000397238; ENST00000461065; ENST00000463179; ENST00000463381; ENST00000467250; ENST00000467724; ENST00000468796; ENST00000469901; ENST00000473140; ENST00000473312; ENST00000473633; ENST00000475145; ENST00000476375; ENST00000478320; ENST00000479901; ENST00000480106; ENST00000483971; ENST00000485904; ENST00000…	AGAP3	ArfGAP with GTPase domain, ankyrin repeat and PH domain 3	chr7	+	Multiple_Complex	151085831	151144436
TC0100016081.hg.1	2.72	5.85	0.3	1.06	F	F	-8.74	0.0001	0.0056	F	NM_001005278; ENST00000339258; OTTHUMT00000059068; uc010pir.2	OR6N2	olfactory receptor, family 6, subfamily N, member 2	chr1	-	Coding	158776682	158777635
TC2200006654.hg.1	3.57	5.69	0.41	0.58	F	F	-4.36	0.0001	0.0056	F	NM_001256523; NM_001256524; NM_001256525; NM_003426; NR_046282; ENST00000356671; ENST00000357502; ENST00000400451; ENST00000403682; ENST00000405993; ENST00000420626; ENST00000437275; ENST00000476678; ENST00000493734; ENST00000611540; BC013395; BC048295; OTTHUMT00000319622; OTTHUMT00000319645; OTTHUMT00000319646; OTTHUMT00000319647; OTTHUMT00000319648; OTTHUMT00000319649; OTTHUMT00000319650; OTTHU…	ZNF74	zinc finger protein 74	chr22	+	Multiple_Complex	20394115	20408463
TC1200007359.hg.1	13.42	10.35	0.71	0.93	T	T	8.36	0.0001	0.0056	T	NM_001256063; NM_001256064; NM_001843; NM_175038; ENST00000347616; ENST00000348761; ENST00000547702; ENST00000547849; ENST00000548005; ENST00000548481; ENST00000550305; ENST00000551295; ENST00000551424; ENST00000552248; ENST00000552913; BC036569; OTTHUMT00000403690; OTTHUMT00000403691; OTTHUMT00000403692; OTTHUMT00000403693; OTTHUMT00000403694; OTTHUMT00000403695; OTTHUMT00000403696; OTTHUMT00000…	CNTN1	contactin 1	chr12	+	Multiple_Complex	40692442	41072418
TC0100013182.hg.1	19.25	15.69	1.08	1.57	T	T	11.78	0.0001	0.0056	T	NM_018584; ENST00000375078; ENST00000489020; OTTHUMT00000007949; OTTHUMT00000007950	CAMK2N1	calcium/calmodulin-dependent protein kinase II inhibitor 1	chr1	-	Multiple_Complex	20482391	20486235
TC1600010869.hg.1	10.32	5.87	0.98	1.47	T	F	21.83	0.0001	0.0056	F	NM_001170714; NM_001170715; NM_001170716; NM_001170717; NM_001170718; NM_001170719; NM_001170720; NM_001170721; NM_014567; ENST00000162330; ENST00000393420; ENST00000393422; ENST00000418647; ENST00000420641; ENST00000535626; ENST00000538440; ENST00000542031; ENST00000546196; ENST00000561970; ENST00000562556; ENST00000563038; ENST00000563323; ENST00000563700; ENST00000564028; ENST00000564170; ENST…	BCAR1	breast cancer anti-estrogen resistance 1	chr16	-	Multiple_Complex	75228187	75268053
TC0800008243.hg.1	11.26	6.4	1.72	1.48	T	T	29.11	0.0001	0.0056	T	NM_001161779; NM_001161780; NM_001161781; NM_018444; ENST00000297598; ENST00000396200; ENST00000517764; ENST00000518107; ENST00000518573; ENST00000518827; ENST00000520614; ENST00000520728; ENST00000521144; ENST00000523021; BC047619; BC098343; OTTHUMT00000378414; OTTHUMT00000378415; OTTHUMT00000378416; OTTHUMT00000378418; OTTHUMT00000378438; OTTHUMT00000378439; OTTHUMT00000378440; OTTHUMT000003784…	PDP1	pyruvate dehyrogenase phosphatase catalytic subunit 1	chr8	+	Multiple_Complex	93857807	93926068
TC0900012146.hg.1	5.98	8.95	1.06	0.59	T	T	-7.8	0.0001	0.0057	T	NM_001001670; ENST00000344803; ENST00000603921; OTTHUMT00000402325; OTTHUMT00000468367; uc004amn.3	SPATA31D1	SPATA31 subfamily D, member 1	chr9	+	Multiple_Complex	81988772	81995256
TC1100009911.hg.1	2.4	4.87	0.2	1.05	F	F	-5.56	0.0001	0.0057	F	NM_001005160; ENST00000307388; OTTHUMT00000142823; uc010qyx.2	OR52A5	olfactory receptor, family 52, subfamily A, member 5	chr11	-	Coding	5131692	5132642
TC1100007776.hg.1	3.35	5.79	0.46	0.62	F	T	-5.44	0.0001	0.0057	F	NM_031457; ENST00000300226; ENST00000450141; ENST00000525458; ENST00000529752; ENST00000532816; ENST00000532953; ENST00000533354; ENST00000533691; ENST00000534316; BC022895; OTTHUMT00000395605; OTTHUMT00000395606; OTTHUMT00000395607; OTTHUMT00000395608; OTTHUMT00000395609; OTTHUMT00000395610; OTTHUMT00000395611; OTTHUMT00000395612; OTTHUMT00000395613	MS4A8	membrane-spanning 4-domains, subfamily A, member 8	chr11	+	Multiple_Complex	60699574	60715811
TC0200013922.hg.1	3.18	5.55	0.3	0.73	F	F	-5.18	0.0001	0.0057	F	NM_014438; NM_173178; ENST00000259213; ENST00000327407; BC101831; BC101833; OTTHUMT00000254110; OTTHUMT00000254111	IL36B	interleukin 36, beta	chr2	-	Coding	113022091	113052867
TC0X00009869.hg.1	13.7	9.17	1.5	0.58	T	T	23.05	0.0001	0.0057	T	NM_001173479; NM_001173480; NM_015185; NR_046803; ENST00000253401; ENST00000374870; ENST00000374872; ENST00000374878; ENST00000420917; ENST00000437457; ENST00000466925; ENST00000495564; ENST00000498761; ENST00000623417; ENST00000623517; ENST00000623566; ENST00000623951; ENST00000624210; ENST00000624355; ENST00000624387; ENST00000624538; ENST00000624783; ENST00000624843; ENST00000625116; BC117406;…	ARHGEF9; ARHGEF9-IT1	Cdc42 guanine nucleotide exchange factor 9; ARHGEF9 intronic transcript 1	chrX	-	Multiple_Complex	63634967	63809274
TC0500010635.hg.1	10.79	6.12	1.16	1.87	T	F	25.33	0.0001	0.0057	F	NM_001098272; NM_002130; ENST00000325110; ENST00000433297; ENST00000507004; ENST00000507293; ENST00000508319; ENST00000511774; ENST00000514610; BC083514; OTTHUMT00000368022; OTTHUMT00000368024; OTTHUMT00000368025; OTTHUMT00000368026; OTTHUMT00000368027; OTTHUMT00000368028; OTTHUMT00000368029	HMGCS1	3-hydroxy-3-methylglutaryl-CoA synthase 1 (soluble)	chr5	-	Multiple_Complex	43287470	43313512
TC0100012318.hg.1	3.39	6.64	0.48	1.02	F	T	-9.47	0.0001	0.0058	F	NM_001281834; NM_001281835; NM_001281836; NM_001281837; NM_001281838; NM_001281853; NM_145278; ENST00000366488; ENST00000366489; ENST00000366491; ENST00000463359; ENST00000526896; ENST00000527084; ENST00000527541; ENST00000529512; ENST00000531662; ENST00000536561; ENST00000623578; BC024174; OTTHUMT00000097745; OTTHUMT00000097746; OTTHUMT00000097747; OTTHUMT00000097748; OTTHUMT00000387660; OTTHUMT…	GCSAML	germinal center-associated, signaling and motility-like	chr1	+	Multiple_Complex	247507058	247577690
TC0900009958.hg.1	5.06	8.16	0.96	0.94	T	T	-8.55	0.0001	0.0058	T	NM_001012446; NR_052026; ENST00000377984; ENST00000388950; ENST00000423537; ENST00000472182; BC146808; OTTHUMT00000355860; OTTHUMT00000355861; OTTHUMT00000355862; OTTHUMT00000355863	FAM221B	family with sequence similarity 221, member B	chr9	-	Multiple_Complex	35816391	35828747
TC1900011769.hg.1	7.79	10.37	1.01	0.5	T	T	-5.97	0.0001	0.0058	T	ENST00000595501; OTTHUMT00000466923	C5AR1	complement component 5a receptor 1	chr19	+	NonCoding	47290023	47307754
TC0300012483.hg.1	3.98	6.41	0.55	0.59	F	T	-5.4	0.0001	0.0058	F	NM_025041; ENST00000408895; BC104161; BC104162; OTTHUMT00000474510	C3orf36	chromosome 3 open reading frame 36	chr3	-	Coding	133928145	133929812
TC1600011080.hg.1	5.04	7.44	0.26	0.54	F	T	-5.28	0.0001	0.0058	F	NM_198491; ENST00000539556; ENST00000618669; ENST00000629253; BC093665; BC111944; OTTHUMT00000474352; OTTHUMT00000474353	FAM92B	family with sequence similarity 92, member B	chr16	-	Coding	85098352	85112508
TC1900011056.hg.1	5.15	7.5	0.42	0.38	F	F	-5.11	0.0001	0.0058	F	NM_019855; ENST00000293255; ENST00000602032; BC126133; BC126135; OTTHUMT00000465212; OTTHUMT00000465213	CABP5	calcium binding protein 5	chr19	-	Multiple_Complex	48029383	48044054
TC1700006782.hg.1	3.8	6.15	0.57	1.08	T	T	-5.1	0.0001	0.0058	T	CNTROB.qAug10-unspliced	CNTROB	Transcript Identified by AceView, Entrez Gene ID(s) 116840	chr17	+	Unassigned	7935457	7935610
TC2000006527.hg.1	3.51	5.66	0.34	0.65	F	F	-4.45	0.0001	0.0058	F	NM_001167670; NM_001256538; NM_080739; ENST00000361033; ENST00000380585; ENST00000380589; ENST00000603872; BC014591; BC021178; OTTHUMT00000077644; OTTHUMT00000077657; OTTHUMT00000367615; OTTHUMT00000469042	TMEM239; C20orf141	transmembrane protein 239; chromosome 20 open reading frame 141	chr20	+	Coding	2814968	2820284
TC1000011904.hg.1	12.64	10.41	0.65	0.3	T	T	4.69	0.0001	0.0058	T	NM_001003407; NM_001003408; NM_002313; NM_006720; ENST00000277895; ENST00000369252; ENST00000369253; ENST00000369256; ENST00000369266; ENST00000392952; ENST00000392955; ENST00000428430; ENST00000440467; ENST00000466400; ENST00000477638; ENST00000481974; ENST00000485570; ENST00000533213; BC002448; OTTHUMT00000050469; OTTHUMT00000050470; OTTHUMT00000050474; OTTHUMT00000050475; OTTHUMT00000050477; O…	ABLIM1	actin binding LIM protein 1	chr10	-	Multiple_Complex	114431110	114685003
TC0300006781.hg.1	8.03	5.68	0.75	0.35	T	F	5.11	0.0001	0.0058	F	NM_144633; ENST00000328405; ENST00000452398; ENST00000475063; OTTHUMT00000252139; OTTHUMT00000339563; OTTHUMT00000339564	KCNH8	potassium channel, voltage gated eag related subfamily H, member 8	chr3	+	Multiple_Complex	19148454	19535646
TC0500010662.hg.1	8.53	6.05	0.96	0.61	T	F	5.61	0.0001	0.0058	F	NM_021072; ENST00000303230; OTTHUMT00000253847	HCN1	hyperpolarization activated cyclic nucleotide gated potassium channel 1	chr5	-	Coding	45254950	45696151
TC0200007908.hg.1	10.22	7.64	0.58	0.97	T	T	5.97	0.0001	0.0058	T	NM_018153; NM_032208; NM_053034; ENST00000303714; ENST00000409349; ENST00000409829; ENST00000463335; ENST00000481119; ENST00000482235; ENST00000497197; BC012074; OTTHUMT00000251770; OTTHUMT00000327211; OTTHUMT00000327258; OTTHUMT00000327259; OTTHUMT00000327260; OTTHUMT00000327262; OTTHUMT00000327263	ANTXR1	anthrax toxin receptor 1	chr2	+	Multiple_Complex	69013144	69249327
TC1100008025.hg.1	8.62	5.81	0.9	0.7	T	F	6.99	0.0001	0.0058	F	NM_001048218; NM_020680; ENST00000270176; ENST00000279270; ENST00000420247; ENST00000524897; ENST00000524944; ENST00000525364; ENST00000526454; ENST00000527009; ENST00000528545; ENST00000529178; ENST00000529981; ENST00000531601; ENST00000532290; ENST00000533862; ENST00000534462; BC069233; OTTHUMT00000389158; OTTHUMT00000389159; OTTHUMT00000389161; OTTHUMT00000389163; OTTHUMT00000389164; OTTHUMT00…	SCYL1	SCY1-like, kinase-like 1	chr11	+	Multiple_Complex	65525077	65538711
TC1000009172.hg.1	8.94	6.03	0.92	0.71	T	F	7.52	0.0001	0.0058	F	NM_001007793; NM_004725; ENST00000368858; ENST00000368859; ENST00000368865; ENST00000407911; ENST00000481952; BC005138; BC022438; OTTHUMT00000050835; OTTHUMT00000050836; OTTHUMT00000050838; OTTHUMT00000050839; OTTHUMT00000050840	BUB3	BUB3 mitotic checkpoint protein	chr10	+	Multiple_Complex	123154244	123170467
TC0700012836.hg.1	9.27	5.92	0.48	1.32	T	F	10.2	0.0001	0.0058	F	NM_001080392; ENST00000482493; ENST00000536163; OTTHUMT00000349104; OTTHUMT00000349105; uc003vwk.3	KIAA1147	KIAA1147	chr7	-	Multiple_Complex	141652381	141702155
TC0100011320.hg.1	12.2	8.83	1.04	0.66	T	T	10.38	0.0001	0.0058	T	NM_005076; ENST00000331830; ENST00000481872; ENST00000525433; ENST00000527340; ENST00000530117; ENST00000530594; ENST00000532366; BC129986; OTTHUMT00000090080; OTTHUMT00000090081; OTTHUMT00000386318; OTTHUMT00000386319; OTTHUMT00000386320; OTTHUMT00000386321; OTTHUMT00000386322	CNTN2	contactin 2 (axonal)	chr1	+	Multiple_Complex	205043197	205078499
TC1800006679.hg.1	9.68	6.13	1.06	1.09	T	F	11.68	0.0001	0.0058	F	NM_003826; ENST00000322897; ENST00000580224; ENST00000580483; ENST00000580746; ENST00000582472; ENST00000582978; ENST00000583367; BC001889; OTTHUMT00000444872; OTTHUMT00000444873; OTTHUMT00000444874; OTTHUMT00000444875; OTTHUMT00000444876; OTTHUMT00000444877; OTTHUMT00000445078	NAPG	N-ethylmaleimide-sensitive factor attachment protein, gamma	chr18	+	Multiple_Complex	10525876	10552769
TC1600009246.hg.1	11.77	8.08	0.95	1.48	T	T	12.89	0.0001	0.0058	T	NM_024589; NR_046480; ENST00000322048; ENST00000585653; ENST00000585871; ENST00000586153; ENST00000586336; ENST00000586504; ENST00000587377; ENST00000587711; ENST00000587843; ENST00000588201; ENST00000589543; ENST00000590198; ENST00000591292; ENST00000591392; ENST00000592019; ENST00000592112; BC012901; OTTHUMT00000251643; OTTHUMT00000434563; OTTHUMT00000434594; OTTHUMT00000434595; OTTHUMT00000434…	ROGDI	rogdi homolog	chr16	-	Multiple_Complex	4796962	4802950
TC0900007085.hg.1	12.59	8.72	1.81	0.81	T	T	14.69	0.0001	0.0058	T	NM_006285; NR_039813; ENST00000336395; ENST00000463897; ENST00000467424; ENST00000480077; ENST00000498522; ENST00000620767; BC038448; BC067130; OTTHUMT00000052314; OTTHUMT00000052315; OTTHUMT00000052316; OTTHUMT00000052317; OTTHUMT00000052318	TESK1; MIR4667	testis-specific kinase 1; microRNA 4667	chr9	+	Multiple_Complex	35605284	35610041
TC0500013226.hg.1	10.34	6.39	0.39	1.38	T	T	15.39	0.0001	0.0058	T	NM_001038702; NM_020240; ENST00000360515; ENST00000395246; ENST00000503291; ENST00000504701; ENST00000505065; ENST00000506419; BC096703; BC096738; OTTHUMT00000370100; OTTHUMT00000370101; OTTHUMT00000370104; OTTHUMT00000370108; OTTHUMT00000370109	CDC42SE2	CDC42 small effector 2	chr5	+	Multiple_Complex	131263666	131394690
TC1000012423.hg.1	13.25	9.3	1.11	1.07	T	T	15.42	0.0001	0.0058	T	NM_001242339; NM_002627; ENST00000381072; ENST00000381075; ENST00000381125; ENST00000407806; ENST00000413079; ENST00000415005; ENST00000421751; ENST00000433193; ENST00000460445; ENST00000468050; ENST00000495715; ENST00000607886; BC002536; BC029138; OTTHUMT00000046452; OTTHUMT00000046453; OTTHUMT00000046454; OTTHUMT00000046455; OTTHUMT00000046456; OTTHUMT00000046457; OTTHUMT00000046458; OTTHUMT000…	PFKP	phosphofructokinase, platelet	chr10	+	Multiple_Complex	3066333	3137712
TC0100009568.hg.1	10.41	6.37	1.5	0.58	T	F	16.4	0.0001	0.0058	F	NM_006699; ENST00000356554; ENST00000421535; ENST00000422329; ENST00000449370; ENST00000482811; BC063300; OTTHUMT00000033593; OTTHUMT00000033594; OTTHUMT00000033595; OTTHUMT00000033596; OTTHUMT00000033597	MAN1A2	mannosidase, alpha, class 1A, member 2	chr1	+	Multiple_Complex	117367449	117528872
TC1100011917.hg.1	4.61	7.22	0.63	0.8	F	F	-6.11	0.0001	0.0059	F	NM_001105522; ENST00000420869; ENST00000530311; ENST00000605881; OTTHUMT00000395445	TRIM49D2; TRIM49D1	tripartite motif containing 49D2; tripartite motif containing 49D1	chr11	-	Coding	89911111	89921767
TC0300013143.hg.1	2.63	5	0.15	0.6	F	F	-5.17	0.0001	0.0059	F	NM_004122; NM_198407; ENST00000241256; ENST00000427970; BC069068; BC069374; BC113547; OTTHUMT00000346728; OTTHUMT00000346729	GHSR	growth hormone secretagogue receptor	chr3	-	Coding	172443291	172448456
TC0100007940.hg.1	11.22	8.4	0.87	1.07	T	T	7.02	0.0001	0.0059	T	NM_001105530; NM_006367; ENST00000340450; ENST00000372792; ENST00000372797; ENST00000372798; ENST00000372802; ENST00000372805; ENST00000414281; ENST00000414893; ENST00000417287; ENST00000420216; ENST00000421589; ENST00000424977; ENST00000427843; ENST00000435719; ENST00000446031; ENST00000449311; ENST00000461993; ENST00000479759; ENST00000494114; BC013963; BC095440; OTTHUMT00000013106; OTTHUMT0000…	CAP1	CAP, adenylate cyclase-associated protein 1 (yeast)	chr1	+	Multiple_Complex	40040233	40072649
TC0700013254.hg.1	10.59	7.65	0.7	1.23	T	T	7.71	0.0001	0.0059	T	NM_001308267; NM_001308268; NM_002847; NM_130842; NM_130843; ENST00000389413; ENST00000389416; ENST00000389418; ENST00000404321; ENST00000409483; BC034040; BC071570; OTTHUMT00000327120; OTTHUMT00000327121; OTTHUMT00000353213; OTTHUMT00000353214	PTPRN2	protein tyrosine phosphatase, receptor type, N polypeptide 2	chr7	-	Multiple_Complex	157539052	158587802
TC1900010957.hg.1	11.73	8.05	0.81	1.29	T	T	12.79	0.0001	0.0059	T	NM_004819; ENST00000245934; ENST00000593504; ENST00000593899; ENST00000593959; ENST00000594293; ENST00000596518; ENST00000596824; ENST00000598059; ENST00000598155; ENST00000598329; ENST00000598364; ENST00000598896; ENST00000599460; ENST00000599814; ENST00000600237; ENST00000601582; ENST00000601600; ENST00000602061; OTTHUMT00000316581; OTTHUMT00000461660; OTTHUMT00000461661; OTTHUMT00000461663; OT…	SYMPK	symplekin	chr19	-	Multiple_Complex	45815410	45863290
TC1100007783.hg.1	3.82	6.54	0.69	0.57	F	F	-6.6	0.0001	0.006	F	NM_207341; ENST00000278853; ENST00000537203; ENST00000540908; ENST00000542971; ENST00000543020; ENST00000620319; BC067899; OTTHUMT00000396329; OTTHUMT00000396330; OTTHUMT00000396331; OTTHUMT00000396332; OTTHUMT00000396333	ZP1	zona pellucida glycoprotein 1 (sperm receptor)	chr11	+	Multiple_Complex	60867542	60875693
TC0X00011402.hg.1	6.01	8.73	1.05	0.36	T	T	-6.55	0.0001	0.006	T	NM_013453; ENST00000370519; OTTHUMT00000058599	SPANXA1	sperm protein associated with the nucleus, X-linked, family member A1	chrX	-	Coding	141583674	141585011
TC0300013626.hg.1	7.89	10.38	0.49	0.32	T	T	-5.62	0.0001	0.006	T	NM_001308069; NM_152531; ENST00000310380; ENST00000356740; ENST00000418940; ENST00000429994; ENST00000437101; ENST00000455281; ENST00000460582; ENST00000473200; ENST00000476897; ENST00000491138; ENST00000494175; ENST00000496644; BC019036; BC039067; OTTHUMT00000342290; OTTHUMT00000342292; OTTHUMT00000342293; OTTHUMT00000342294; OTTHUMT00000342295; OTTHUMT00000342296; OTTHUMT00000342297; OTTHUMT000…	XXYLT1	xyloside xylosyltransferase 1	chr3	-	Multiple_Complex	195068279	195271167
TC1900012043.hg.1	5.03	7.43	0.43	0.84	T	T	-5.29	0.0001	0.006	T	ENST00000291759; ENST00000421056; ENST00000595581; BC109198; BC109199; OTTHUMT00000140229; OTTHUMT00000140473; OTTHUMT00000464697	LILRA4	leukocyte immunoglobulin-like receptor, subfamily A (with TM domain), member 4	chr19	-	Multiple_Complex	54333185	54339169
TC0500009097.hg.1	9.86	7.57	1	0.82	T	T	4.89	0.0001	0.006	T	NM_001109974; NM_001166208; NM_001166209; NM_007286; ENST00000307662; ENST00000394243; ENST00000518872; ENST00000519664; ENST00000522122; BC142683; BC146665; OTTHUMT00000252370; OTTHUMT00000252371; OTTHUMT00000380638; OTTHUMT00000380639; OTTHUMT00000380640	SYNPO	synaptopodin	chr5	+	Multiple_Complex	150601080	150659230
TC1600008675.hg.1	11.3	8.94	0.53	0.44	T	T	5.11	0.0001	0.006	T	NM_001286565; NM_001286566; NM_001297766; NM_014732; ENST00000258180; ENST00000538274; ENST00000562388; ENST00000562564; ENST00000562580; ENST00000566428; ENST00000567328; BC030280; OTTHUMT00000432736; OTTHUMT00000432737; OTTHUMT00000432738; OTTHUMT00000432739; OTTHUMT00000433683	KIAA0513	KIAA0513	chr16	+	Multiple_Complex	85027751	85094230
TSUnmapped00000558.hg.1	9.67	6.6	0.57	1.27	T	T	8.43	0.0001	0.006	T	ENST00000630419	HYOU1	hypoxia up-regulated 1			NonCoding
TC1700006740.hg.1	4.2	6.31	0.57	0.77	T	F	-4.33	0.0001	0.0061	F	NM_014716; ENST00000158762; ENST00000570439; ENST00000570457; ENST00000570504; ENST00000571220; ENST00000571471; ENST00000573893; ENST00000574499; ENST00000575415; ENST00000575425; ENST00000576594; ENST00000576628; BC018543; OTTHUMT00000220049; OTTHUMT00000440564; OTTHUMT00000440574; OTTHUMT00000440575; OTTHUMT00000440576; OTTHUMT00000440578; OTTHUMT00000440579; OTTHUMT00000440580; OTTHUMT0000044…	ACAP1	ArfGAP with coiled-coil, ankyrin repeat and PH domains 1	chr17	+	Multiple_Complex	7336529	7351478
TC0100009480.hg.1	12.14	9.22	0.85	1.11	T	T	7.55	0.0001	0.0061	T	NM_152696; NM_181358; NM_198268; NM_198269; ENST00000340480; ENST00000361587; ENST00000369553; ENST00000369555; ENST00000369558; ENST00000369559; ENST00000369561; ENST00000426820; ENST00000503968; ENST00000514621; ENST00000626993; BC028408; BC033012; BC036057; OTTHUMT00000033127; OTTHUMT00000033128; OTTHUMT00000033129; OTTHUMT00000033130; OTTHUMT00000033132; OTTHUMT00000033133; OTTHUMT00000033134…	HIPK1	homeodomain interacting protein kinase 1	chr1	+	Multiple_Complex	113929192	113977869
TC1100011331.hg.1	9.56	6.58	1.04	0.6	T	F	7.92	0.0001	0.0061	F	NM_001008709; NM_002708; NM_206873; ENST00000312989; ENST00000358239; ENST00000376745; ENST00000526510; ENST00000527663; ENST00000529724; ENST00000532279; ENST00000532446; ENST00000537694; ENST00000542876; ENST00000546202; BC001888; BC004482; BC008010; OTTHUMT00000395484; OTTHUMT00000395485; OTTHUMT00000395486; OTTHUMT00000395487; OTTHUMT00000395488; OTTHUMT00000395489; OTTHUMT00000395490; OTTHUM…	PPP1CA	protein phosphatase 1, catalytic subunit, alpha isozyme	chr11	-	Multiple_Complex	67398181	67421183
TC0900009929.hg.1	11.45	8.32	1.35	0.33	T	T	8.78	0.0001	0.0061	T	NM_007126; ENST00000358901; ENST00000417448; ENST00000448530; ENST00000466100; ENST00000479300; ENST00000480327; ENST00000493886; BC110913; BC121794; BC122550; OTTHUMT00000052290; OTTHUMT00000052291; OTTHUMT00000052292; OTTHUMT00000052293; OTTHUMT00000052294; OTTHUMT00000052295; OTTHUMT00000335213	VCP	valosin containing protein	chr9	-	Multiple_Complex	35056064	35073249
TC1700011794.hg.1	4.84	8.05	1.08	0.95	F	T	-9.26	0.0001	0.0062	F	hsa_circ_0005313	QRICH2	Jeck2013 ALT_DONOR, coding, INTERNAL, intronic best transcript NM_032134	chr17	-	NonCoding	76276797	76277162
TC0300011989.hg.1	3.38	5.86	0.27	0.91	F	F	-5.6	0.0001	0.0062	F	NM_183061; ENST00000305815; ENST00000467397; ENST00000471295; ENST00000486574; ENST00000487372; BC044801; OTTHUMT00000354066; OTTHUMT00000354067; OTTHUMT00000354068; OTTHUMT00000354069; OTTHUMT00000354070; uc010hqc.3	SLC9C1	solute carrier family 9, subfamily C (Na+-transporting carboxylic acid decarboxylase), member 1	chr3	-	Multiple_Complex	112140887	112294258
TC1900011635.hg.1	8.91	6.57	0.61	0.53	T	T	5.08	0.0001	0.0062	T	NM_014453; NM_198426; ENST00000312547; ENST00000596708; ENST00000597209; ENST00000597848; ENST00000600006; ENST00000600118; ENST00000600804; ENST00000601220; BC002502; OTTHUMT00000467087; OTTHUMT00000467088; OTTHUMT00000467089; OTTHUMT00000467090; OTTHUMT00000467091; OTTHUMT00000467092; OTTHUMT00000467094; OTTHUMT00000467095; uc002qti.3	CHMP2A	charged multivesicular body protein 2A	chr19	-	Multiple_Complex	58551566	58555124
TC0400007419.hg.1	8.19	5.42	0.89	0.79	T	F	6.81	0.0001	0.0062	F	NM_000812; ENST00000295454; ENST00000381582; ENST00000509366; ENST00000510909; ENST00000513567; BC022449; OTTHUMT00000102919; OTTHUMT00000216896; OTTHUMT00000361114; OTTHUMT00000361115; OTTHUMT00000363690	GABRB1	gamma-aminobutyric acid (GABA) A receptor, beta 1	chr4	+	Multiple_Complex	46993723	47426444
TC0600009740.hg.1	10.22	7.24	1.26	1.52	T	T	7.89	0.0001	0.0062	T	NM_001278064; NM_001278065; NM_001278066; NM_001278067; ENST00000282753; ENST00000355289; ENST00000361719; ENST00000492807; ENST00000502405; ENST00000507005; ENST00000507907; BC136280; OTTHUMT00000042574; OTTHUMT00000042575; OTTHUMT00000369229; OTTHUMT00000369230; OTTHUMT00000369231; OTTHUMT00000369232	GRM1	glutamate receptor, metabotropic 1	chr6	+	Multiple_Complex	146027646	146437598
TC2200008055.hg.1	11.07	7.82	0.92	1.73	T	T	9.53	0.0001	0.0062	T	NM_058004; ENST00000255882; ENST00000399213; ENST00000449120; ENST00000462210; ENST00000466162; ENST00000466394; ENST00000466772; ENST00000475414; ENST00000477245; ENST00000477368; ENST00000482030; ENST00000484220; ENST00000485123; ENST00000485950; ENST00000485963; ENST00000489966; ENST00000492581; ENST00000494113; OTTHUMT00000075723; OTTHUMT00000319940; OTTHUMT00000319941; OTTHUMT00000319942; OT…	PI4KA	phosphatidylinositol 4-kinase, catalytic, alpha	chr22	-	Multiple_Complex	20707691	20859417
TC1200007523.hg.1	2.92	5.38	0.37	1.03	F	F	-5.49	0.0001	0.0063	F	NM_001005203; ENST00000310194; ENST00000551654; OTTHUMT00000406881; OTTHUMT00000408834; uc010slu.2	OR8S1	olfactory receptor, family 8, subfamily S, member 1	chr12	+	Multiple_Complex	48507354	48529897
TC0200016530.hg.1	12.11	9.09	1.06	0.73	T	T	8.15	0.0001	0.0063	T	NM_001100623; NM_001267062; NM_001267063; NM_001267064; NM_001267065; NM_001267066; NM_001267067; NM_001267068; NM_001309448; NM_001309450; NM_001309451; NM_001309452; NM_017958; ENST00000234115; ENST00000403716; ENST00000409158; ENST00000409279; ENST00000409612; ENST00000438882; ENST00000439822; ENST00000482225; ENST00000487980; ENST00000628582; BC013991; BC050695; OTTHUMT00000254553; OTTHUMT000…	PLEKHB2	pleckstrin homology domain containing, family B (evectins) member 2	chr2	+	Multiple_Complex	131104847	131149852
TC1700010690.hg.1	11.35	8.09	0.83	1.07	T	T	9.57	0.0001	0.0063	T	NM_052935; NR_033464; NR_033465; ENST00000393910; ENST00000415460; ENST00000435506; ENST00000445655; ENST00000460893; ENST00000469698; ENST00000470690; ENST00000475053; ENST00000476921; ENST00000481693; ENST00000486304; ENST00000495317; ENST00000517701; ENST00000520442; ENST00000521789; ENST00000523903; BC013742; BC014132; BC016971; BC067788; OTTHUMT00000257423; OTTHUMT00000257425; OTTHUMT0000025…	NT5C3B	5-nucleotidase, cytosolic IIIB	chr17	-	Multiple_Complex	41825082	41836271
TC0100009142.hg.1	9.79	5.89	1.48	1.07	T	F	14.94	0.0001	0.0063	F	NM_001300985; NM_001300986; NM_001300987; NM_001300988; NM_001300989; NM_001300990; NM_021190; NR_125356; NR_125357; ENST00000370197; ENST00000370198; ENST00000426398; ENST00000459735; ENST00000460706; ENST00000462433; ENST00000476419; ENST00000476783; ENST00000482253; ENST00000492905; ENST00000609116; BC016582; OTTHUMT00000029452; OTTHUMT00000029453; OTTHUMT00000029454; OTTHUMT00000029455; OTTHU…	PTBP2	polypyrimidine tract binding protein 2	chr1	+	Multiple_Complex	96721605	96823738
TC0600013054.hg.1	15.09	10.84	1.48	1.8	T	T	19	0.0001	0.0063	T	NM_020755; ENST00000339697; BC028607; BC033029; OTTHUMT00000042031	SERINC1	serine incorporator 1	chr6	-	Multiple_Complex	122443348	122471822
TC1400009770.hg.1	13.64	8.94	2.12	1	T	T	25.98	0.0001	0.0063	T	NM_174976; ENST00000319374; ENST00000555327; ENST00000555389; BC117676; OTTHUMT00000414289; OTTHUMT00000414290; OTTHUMT00000414291; uc010asp.3	ZDHHC22	zinc finger, DHHC-type containing 22	chr14	-	Multiple_Complex	77131270	77142734
TC0600011112.hg.1	2.7	5.23	0.58	0.47	F	T	-5.76	0.0001	0.0064	F	NM_005074; ENST00000244527; ENST00000377886; ENST00000468082; ENST00000476801; BC101745; BC101747; OTTHUMT00000043647; OTTHUMT00000353946; OTTHUMT00000353947; OTTHUMT00000353948	SLC17A1	solute carrier family 17 (organic anion transporter), member 1	chr6	-	Coding	25782897	25832059
TC0400012952.hg.1	9.67	7.44	0.49	0.73	T	F	4.68	0.0001	0.0064	F	NM_020139; ENST00000296424; ENST00000464039; ENST00000475058; ENST00000492366; ENST00000504285; ENST00000506521; ENST00000509245; ENST00000511354; ENST00000513518; BC001953; BC037277; BC095414; OTTHUMT00000157159; OTTHUMT00000157160; OTTHUMT00000157161; OTTHUMT00000157162; OTTHUMT00000364164; OTTHUMT00000364165; OTTHUMT00000364185; OTTHUMT00000364186; OTTHUMT00000364187	BDH2	3-hydroxybutyrate dehydrogenase, type 2	chr4	-	Multiple_Complex	103077625	103099883
TC1100011258.hg.1	9.33	6.54	0.67	1.33	T	T	6.94	0.0001	0.0064	T	NM_004214; NM_198897; ENST00000338369; ENST00000357519; ENST00000426652; ENST00000442885; ENST00000525765; ENST00000528937; ENST00000531115; ENST00000532229; ENST00000532679; ENST00000532934; ENST00000533037; ENST00000533045; ENST00000534032; BC014388; BC017448; OTTHUMT00000391573; OTTHUMT00000391574; OTTHUMT00000391575; OTTHUMT00000391576; OTTHUMT00000391577; OTTHUMT00000391579; OTTHUMT000003915…	FIBP	fibroblast growth factor (acidic) intracellular binding protein	chr11	-	Multiple_Complex	65883740	65888539
TC0100011197.hg.1	10.76	7.39	0.88	1.45	T	T	10.3	0.0001	0.0064	T	NM_198149; NR_030775; ENST00000362011; ENST00000464117; ENST00000481699; BC104444; BC104445; BC111855; OTTHUMT00000087096; OTTHUMT00000087097; OTTHUMT00000087098	SHISA4	shisa family member 4	chr1	+	Multiple_Complex	201888669	201892587
TC0300011023.hg.1	14.61	10.7	1.88	0.53	T	T	15.02	0.0001	0.0064	T	NM_001272065; NM_001272066; NM_001272067; NM_001272068; NM_001272082; NM_001272083; NM_016479; ENST00000296444; ENST00000415268; ENST00000417841; ENST00000417962; ENST00000424965; ENST00000426002; ENST00000441507; ENST00000442747; ENST00000443308; ENST00000444115; ENST00000460758; ENST00000465449; ENST00000466424; ENST00000486344; ENST00000490864; ENST00000494854; ENST00000496408; ENST00000497863…	SHISA5	shisa family member 5	chr3	-	Multiple_Complex	48467798	48504826
TC0700008265.hg.1	10.92	6.96	0.99	1.98	T	T	15.62	0.0001	0.0064	T	NM_004194; NM_016351; NM_021721; NM_021722; NM_021723; ENST00000265727; ENST00000398201; ENST00000398203; ENST00000398204; ENST00000398209; ENST00000412441; ENST00000413139; ENST00000426930; ENST00000439864; ENST00000476330; ENST00000478920; BC125118; OTTHUMT00000268368; OTTHUMT00000268369; OTTHUMT00000268370; OTTHUMT00000268371; OTTHUMT00000268372; OTTHUMT00000268373; OTTHUMT00000268377; OTTHUMT…	ADAM22	ADAM metallopeptidase domain 22	chr7	+	Multiple_Complex	87934143	88202889
TC0700008340.hg.1	3.39	6.36	0.36	1.14	F	F	-7.85	0.0001	0.0065	F	NM_021955; ENST00000248572; ENST00000428834; ENST00000429473; ENST00000430875; ENST00000455502; BC029367; OTTHUMT00000254718; OTTHUMT00000341549; OTTHUMT00000341550; OTTHUMT00000341551; OTTHUMT00000342070	GNGT1	guanine nucleotide binding protein (G protein), gamma transducing activity polypeptide 1	chr7	+	Coding	93591573	93911265
TC0900012214.hg.1	3.92	6.8	0.71	0.9	T	T	-7.33	0.0002	0.0065	T	NM_002171; ENST00000357374; BC069409; BC103972; BC103973; OTTHUMT00000051887; uc003zoq.1	IFNA10	interferon, alpha 10	chr9	-	Coding	21206181	21207143
TC0100013576.hg.1	8.52	11.24	0.73	0.36	T	T	-6.6	0.0002	0.0065	T	NM_001856; ENST00000373667; ENST00000373668; ENST00000373672; ENST00000440437; ENST00000458715; ENST00000461217; ENST00000466829; ENST00000468459; ENST00000470799; ENST00000474000; ENST00000479100; ENST00000482478; ENST00000482910; ENST00000488128; ENST00000488897; ENST00000529928; ENST00000532877; OTTHUMT00000011057; OTTHUMT00000011059; OTTHUMT00000011062; OTTHUMT00000011063; OTTHUMT00000011064;…	COL16A1	collagen, type XVI, alpha 1	chr1	-	Multiple_Complex	31652247	31704319
TC0200015931.hg.1	5.44	7.83	0.74	0.37	T	T	-5.27	0.0002	0.0065	T	NM_025243; ENST00000258403; ENST00000409287; ENST00000409456; ENST00000419059; ENST00000425817; ENST00000431622; ENST00000456524; ENST00000477697; BC032014; OTTHUMT00000256894; OTTHUMT00000331609; OTTHUMT00000331610; OTTHUMT00000331611; OTTHUMT00000331612; OTTHUMT00000331613; OTTHUMT00000331614; OTTHUMT00000331615	SLC19A3	solute carrier family 19 (thiamine transporter), member 3	chr2	-	Multiple_Complex	227685210	227718029
TC1700012266.hg.1	3.86	6.18	0.63	0.21	T	T	-5.01	0.0002	0.0065	T	ENST00000588805; OTTHUMT00000457809	MEIOC	meiosis specific with coiled-coil domain	chr17	+	NonCoding	44676967	44688018
TC0700011799.hg.1	2.92	5.23	0.35	0.69	F	F	-4.96	0.0002	0.0065	F	NM_001039372; NM_001288804; NM_001288810; NM_198151; ENST00000341723; ENST00000394468; ENST00000440868; ENST00000453812; ENST00000492616; BC136300; BC136301; BC139906; OTTHUMT00000254651; OTTHUMT00000317480; OTTHUMT00000341738; OTTHUMT00000341739; OTTHUMT00000341740	HEPACAM2	HEPACAM family member 2	chr7	-	Multiple_Complex	93188586	93226524
TC0100010925.hg.1	4.23	6.48	0.41	0.67	T	T	-4.76	0.0002	0.0065	T	NM_022375; ENST00000574641; BC069096; BC093987; BC093989; OTTHUMT00000438012; uc001gry.3	OCLM	oculomedin	chr1	+	Coding	186400572	186401455
TC1500009082.hg.1	7.7	9.83	0.84	0.35	T	T	-4.36	0.0002	0.0065	T	NM_001003940; NM_001003942; NM_001003943; NM_033503; ENST00000354670; ENST00000397573; ENST00000431415; ENST00000557870; ENST00000558057; ENST00000558774; ENST00000559701; ENST00000560430; ENST00000561282; ENST00000561360; BC069328; BC069505; BC070043; BC104983; BC104985; OTTHUMT00000252119; OTTHUMT00000418273; OTTHUMT00000418274; OTTHUMT00000418275; OTTHUMT00000418276; OTTHUMT00000418277; OTTHUM…	BMF	Bcl2 modifying factor	chr15	-	Multiple_Complex	40087890	40108892
TC1100007517.hg.1	4.14	6.17	0.5	0.49	T	F	-4.08	0.0002	0.0065	F	NM_001004726; ENST00000624144; ENST00000624797; OTTHUMT00000383373; uc010rht.2	OR4X1	olfactory receptor, family 4, subfamily X, member 1 (gene/pseudogene)	chr11	+	Multiple_Complex	48263861	48264778
TC1900009192.hg.1	8.61	6.74	1.02	0.21	T	F	3.65	0.0002	0.0065	F	NM_001130111; NM_031213; ENST00000250974; ENST00000292577; ENST00000588598; ENST00000590661; ENST00000591351; ENST00000592757; BC000158; BC009256; BC011667; BC020512; BC033749; BC035961; BC071644; BC071876; BC094816; OTTHUMT00000415556; OTTHUMT00000415557; OTTHUMT00000449218; OTTHUMT00000449219; OTTHUMT00000449220; OTTHUMT00000449221	ABHD17A	abhydrolase domain containing 17A	chr19	-	Multiple_Complex	1876810	1885547
TC1100012424.hg.1	10.58	8.68	0.51	0.46	T	T	3.74	0.0002	0.0065	T	NM_001281748; NM_001281749; NM_025164; ENST00000375300; ENST00000413553; ENST00000415541; ENST00000445177; ENST00000446921; ENST00000454905; ENST00000465421; ENST00000472648; ENST00000480222; ENST00000480468; ENST00000485363; ENST00000488337; ENST00000497049; BC128510; BC128511; OTTHUMT00000142858; OTTHUMT00000142859; OTTHUMT00000142860; OTTHUMT00000142861; OTTHUMT00000142862; OTTHUMT00000142863;…	SIK3	SIK family kinase 3	chr11	-	Multiple_Complex	116843402	117098437
TC0100018262.hg.1	9.21	6.91	0.45	0.68	T	T	4.93	0.0002	0.0065	T	NM_000848; NM_001142368; ENST00000241337; ENST00000369827; ENST00000369829; ENST00000414179; ENST00000442650; ENST00000464206; ENST00000467579; ENST00000472225; ENST00000476040; ENST00000481656; ENST00000496578; ENST00000568786; BC105038; BC105066; BC110380; OTTHUMT00000032167; OTTHUMT00000032168; OTTHUMT00000032169; OTTHUMT00000032171; OTTHUMT00000032174; OTTHUMT00000032175; OTTHUMT00000032176; …	GSTM2	glutathione S-transferase mu 2 (muscle)	chr1	+	Multiple_Complex	109668022	109683997
TC2100008229.hg.1	9.12	6.8	0.53	1.33	T	T	4.99	0.0002	0.0065	T	NM_015500; NM_199050; ENST00000329623; ENST00000380486; ENST00000449165; ENST00000467074; ENST00000478372; ENST00000482084; ENST00000482186; ENST00000490479; BC062323; OTTHUMT00000195228; OTTHUMT00000195229; OTTHUMT00000195270; OTTHUMT00000195271; OTTHUMT00000195272; OTTHUMT00000195273; OTTHUMT00000195275; OTTHUMT00000401050	C2CD2	C2 calcium-dependent domain containing 2	chr21	-	Multiple_Complex	41885110	41953890
TC1900006616.hg.1	9.77	7.38	0.74	0.19	T	T	5.22	0.0002	0.0065	T	NM_002067; ENST00000078429; ENST00000586180; ENST00000586763; ENST00000587636; ENST00000588401; ENST00000590534; ENST00000591301; BC089041; BC096225; BC096226; BC096227; OTTHUMT00000452261; OTTHUMT00000452295; OTTHUMT00000452296; OTTHUMT00000452297; OTTHUMT00000452298; OTTHUMT00000452299; OTTHUMT00000452302	GNA11	guanine nucleotide binding protein (G protein), alpha 11 (Gq class)	chr19	+	Multiple_Complex	3094410	3124004
TC0400010995.hg.1	10.14	7.75	0.57	1.24	T	T	5.24	0.0002	0.0065	T	NM_001286771; NM_032217; NM_198889; ENST00000330838; ENST00000358602; ENST00000509867; ENST00000510127; ENST00000513908; ENST00000514252; ENST00000558247; ENST00000559367; ENST00000560507; ENST00000561029; OTTHUMT00000362475; OTTHUMT00000362476; OTTHUMT00000362477; OTTHUMT00000362478; OTTHUMT00000362545; OTTHUMT00000364680; OTTHUMT00000418945; OTTHUMT00000418946; OTTHUMT00000418947; OTTHUMT000004…	ANKRD17	ankyrin repeat domain 17	chr4	-	Multiple_Complex	73073376	73258798
TC1900011934.hg.1	9.73	7.3	0.72	0.14	T	T	5.41	0.0002	0.0065	T	NM_152279; ENST00000392156; ENST00000526705; ENST00000527838; ENST00000531805; ENST00000532828; ENST00000534363; ENST00000586320; ENST00000591273; ENST00000591492; BC093625; OTTHUMT00000109583; OTTHUMT00000388271; OTTHUMT00000388272; OTTHUMT00000388273; OTTHUMT00000388274; OTTHUMT00000388275; OTTHUMT00000457991; OTTHUMT00000457992; OTTHUMT00000457993; uc002ofq.3	ZNF585B	zinc finger protein 585B	chr19	-	Multiple_Complex	37181579	37218153
TC2000009885.hg.1	7.92	5.3	0.64	0.73	T	F	6.15	0.0002	0.0065	F	NM_024960; NM_153638; NM_153640; ENST00000316562; ENST00000336066; ENST00000464452; ENST00000471830; ENST00000495692; ENST00000497424; ENST00000610179; ENST00000621507; OTTHUMT00000077787; OTTHUMT00000077788; OTTHUMT00000077789; OTTHUMT00000077790; OTTHUMT00000077791; OTTHUMT00000077793; OTTHUMT00000473149; uc002wkc.3; uc002wke.3	PANK2	pantothenate kinase 2	chr20	+	Multiple_Complex	3888839	3926958
TC0400011383.hg.1	9.5	6.87	0.92	0.48	T	F	6.19	0.0002	0.0065	F	NM_005723; ENST00000305798; ENST00000505184; ENST00000507167; ENST00000508798; ENST00000509168; ENST00000511651; ENST00000511753; ENST00000511800; ENST00000515287; ENST00000515440; BC009704; OTTHUMT00000253641; OTTHUMT00000363718; OTTHUMT00000363719; OTTHUMT00000363720; OTTHUMT00000363721; OTTHUMT00000363722; OTTHUMT00000363723; OTTHUMT00000363724; OTTHUMT00000363725; OTTHUMT00000363726	TSPAN5	tetraspanin 5	chr4	-	Multiple_Complex	98470367	98658661
TC1900007313.hg.1	9.42	6.76	0.65	0.49	T	T	6.34	0.0002	0.0065	T	NM_018467; ENST00000263897; ENST00000445667; ENST00000593597; ENST00000594399; ENST00000594724; ENST00000595101; ENST00000596136; ENST00000600970; ENST00000601592; ENST00000601662; BC006005; BC008455; OTTHUMT00000463294; OTTHUMT00000463295; OTTHUMT00000463296; OTTHUMT00000463297; OTTHUMT00000463298; OTTHUMT00000463299; OTTHUMT00000463300; OTTHUMT00000463301; OTTHUMT00000463302	USE1	unconventional SNARE in the ER 1 homolog (S. cerevisiae)	chr19	+	Multiple_Complex	17215346	17219829
TC1400007298.hg.1	10.69	7.94	0.72	0.69	T	T	6.75	0.0002	0.0065	T	NM_018477; ENST00000254286; ENST00000545307; ENST00000553907; ENST00000554402; ENST00000554642; ENST00000554790; ENST00000555229; ENST00000555337; ENST00000555965; ENST00000556243; ENST00000556312; ENST00000556449; ENST00000556694; ENST00000556748; ENST00000557583; ENST00000557711; BC011997; OTTHUMT00000411404; OTTHUMT00000411405; OTTHUMT00000411406; OTTHUMT00000411407; OTTHUMT00000411408; OTTHUM…	ACTR10	actin-related protein 10 homolog (S. cerevisiae)	chr14	+	Multiple_Complex	58200080	58235636
TC0100010609.hg.1	12.59	9.8	0.88	1.46	T	T	6.93	0.0002	0.0065	T	NM_001136127; NM_001278252; NM_015569; ENST00000355305; ENST00000367731; ENST00000367733; ENST00000485254; ENST00000491124; ENST00000520906; ENST00000523513; ENST00000627582; BC064546; OTTHUMT00000084529; OTTHUMT00000084530; OTTHUMT00000084531; OTTHUMT00000098129; OTTHUMT00000098130; OTTHUMT00000378443; OTTHUMT00000378444; OTTHUMT00000484312	DNM3	dynamin 3	chr1	+	Multiple_Complex	171841478	172418466
TC0100018388.hg.1	8.79	5.87	0.59	0.91	T	T	7.59	0.0002	0.0065	T	NM_001110781; NM_001290264; ENST00000480991; ENST00000481276; ENST00000611123; ENST00000614300; ENST00000617444; OTTHUMT00000171587; OTTHUMT00000171588; OTTHUMT00000171589; OTTHUMT00000171590	SLC35E2B	solute carrier family 35, member E2B	chr1	-	Multiple_Complex	1659529	1692804
TC0300006694.hg.1	10.11	7.01	0.7	0.64	T	F	8.56	0.0002	0.0065	F	NM_001291694; NM_003298; ENST00000323373; ENST00000393102; ENST00000406272; ENST00000413118; ENST00000413194; ENST00000425241; ENST00000435454; ENST00000437120; ENST00000439011; ENST00000475707; ENST00000478572; ENST00000495282; ENST00000617312; BC051670; OTTHUMT00000252079; OTTHUMT00000340729; OTTHUMT00000340730; OTTHUMT00000340731; OTTHUMT00000340732; OTTHUMT00000340733; OTTHUMT00000340735; OTT…	NR2C2	nuclear receptor subfamily 2, group C, member 2	chr3	+	Multiple_Complex	14947584	15053600
TC1300007312.hg.1	11.08	7.92	0.67	1.42	T	T	8.98	0.0002	0.0065	T	NM_001040429; ENST00000377918; ENST00000484979; ENST00000612954; ENST00000615375; BC028165; OTTHUMT00000045139; OTTHUMT00000045140; OTTHUMT00000476501; OTTHUMT00000476502	PCDH17	protocadherin 17	chr13	+	Coding	57631655	57729311
TC1100007003.hg.1	14.7	11.24	1.48	0.33	T	T	10.99	0.0002	0.0065	T	NM_001135239; NM_001165414; NM_001165415; NM_001165416; NM_005566; NR_028500; ENST00000227157; ENST00000375710; ENST00000379412; ENST00000396222; ENST00000422447; ENST00000430553; ENST00000460405; ENST00000469976; ENST00000478970; ENST00000486690; ENST00000494573; ENST00000495052; ENST00000535451; ENST00000536528; ENST00000537296; ENST00000538451; ENST00000539814; ENST00000540430; ENST00000541097…	LDHA	lactate dehydrogenase A	chr11	+	Multiple_Complex	18394388	18408425
TC1100011980.hg.1	8.46	4.99	0.74	1.32	T	F	11.1	0.0002	0.0065	F	NM_024116; NR_002920; NR_002959; NR_002973; NR_003026; NR_003028; NR_003032; NR_003033; NR_031639; ENST00000323981; ENST00000384072; ENST00000384107; ENST00000384384; ENST00000384416; ENST00000384574; ENST00000393259; ENST00000408243; ENST00000448108; ENST00000459342; ENST00000525928; ENST00000526015; ENST00000527068; ENST00000527169; ENST00000527690; ENST00000528734; ENST00000529435; ENST0000052…	TAF1D; SNORA8; SNORA18; SNORA40; SNORA1; SNORA25; SNORA32; SNORD5; MIR1304	TATA box binding protein associated factor 1D; small nucleolar RNA, H/ACA box 8; small nucleolar RNA, H/ACA box 18; small nucleolar RNA, H/ACA box 40; small nucleolar RNA, H/ACA box 1; small nucleolar RNA, H/ACA box 25; small nucleolar RNA, H/ACA box 32; small nucleolar RNA, C/D box 5; microRNA 1304	chr11	-	Multiple_Complex	93729948	93784391
TC1100009561.hg.1	12.44	8.27	1.17	1.67	T	T	17.95	0.0002	0.0065	T	NM_001048209; NM_001144058; NM_001144059; NM_016522; ENST00000374784; ENST00000374786; ENST00000374791; ENST00000416661; ENST00000425719; ENST00000427481; ENST00000436745; ENST00000457381; ENST00000463395; ENST00000467255; ENST00000470371; ENST00000474900; ENST00000477098; ENST00000479431; ENST00000482316; ENST00000483174; ENST00000490356; ENST00000496094; ENST00000496198; ENST00000498764; ENST00…	NTM	neurotrimin	chr11	+	Multiple_Complex	131370476	132336822
TC1600008973.hg.1	12.27	6.77	2.05	2.48	T	T	45.31	0.0002	0.0065	T	NM_153350; ENST00000324361; ENST00000397621; ENST00000562563; ENST00000562585; ENST00000562648; BC036680; OTTHUMT00000206851; OTTHUMT00000421459; OTTHUMT00000421460; OTTHUMT00000421461	FBXL16	F-box and leucine-rich repeat protein 16	chr16	-	Multiple_Complex	692498	705829
TC1800008129.hg.1	3.48	5.84	0.47	0.42	F	F	-5.15	0.0002	0.0066	F	PTPN2.nAug10-unspliced	PTPN2	Transcript Identified by AceView, Entrez Gene ID(s) 5771	chr18	-	Coding	12797174	12798973
TC0900008091.hg.1	8.26	6.15	0.2	0.64	T	F	4.33	0.0002	0.0066	F	NM_001010895; NM_020207; ENST00000288985; ENST00000320486; ENST00000402838; ENST00000426805; ENST00000456993; ENST00000466840; ENST00000470362; ENST00000479391; BC022957; BC035183; BC140702; OTTHUMT00000053247; OTTHUMT00000053248; OTTHUMT00000053249; OTTHUMT00000053250; OTTHUMT00000053251; OTTHUMT00000053252; OTTHUMT00000317478; OTTHUMT00000317479	ERCC6L2	excision repair cross-complementation group 6-like 2	chr9	+	Multiple_Complex	95875618	96018453
TC0600008156.hg.1	8.95	5.77	0.96	1.07	T	F	9.04	0.0002	0.0066	F	NM_014936; ENST00000321037; BC018054; OTTHUMT00000040777	ENPP4	ectonucleotide pyrophosphatase/phosphodiesterase 4 (putative)	chr6	+	Coding	46129964	46146699
TC0800009231.hg.1	12.17	8.64	1	0.82	T	T	11.51	0.0002	0.0066	T	NM_000837; NM_001009184; ENST00000313269; ENST00000395068; ENST00000525513; ENST00000527194; ENST00000529301; ENST00000530898; ENST00000531992; ENST00000533044; ENST00000533377; ENST00000534791; BC041788; BC084553; OTTHUMT00000384047; OTTHUMT00000384048; OTTHUMT00000384050; OTTHUMT00000384052; OTTHUMT00000384053; OTTHUMT00000384054; OTTHUMT00000384055; OTTHUMT00000384056; OTTHUMT00000384057; uc00…	GRINA	glutamate receptor, ionotropic, N-methyl D-aspartate-associated protein 1 (glutamate binding)	chr8	+	Multiple_Complex	143990058	143993415
TC0400012956.hg.1	8.73	5.14	1.36	1.15	T	T	12.05	0.0002	0.0066	T	NM_001130721; NM_024090; ENST00000302274; ENST00000503885; ENST00000506461; ENST00000506625; ENST00000507451; ENST00000513003; ENST00000514184; BC001305; OTTHUMT00000255749; OTTHUMT00000363786; OTTHUMT00000363787; OTTHUMT00000363788; OTTHUMT00000363789; OTTHUMT00000363790; OTTHUMT00000363791	ELOVL6	ELOVL fatty acid elongase 6	chr4	-	Multiple_Complex	110049073	110199199
TC1600010602.hg.1	4.62	7.48	1.14	0.24	T	T	-7.24	0.0002	0.0067	T	NM_001204744; NM_001204745; NM_001204746; NM_004062; ENST00000299752; ENST00000394055; ENST00000565235; ENST00000565796; ENST00000567009; ENST00000567269; ENST00000568632; ENST00000568698; ENST00000570262; BC027912; OTTHUMT00000268839; OTTHUMT00000268840; OTTHUMT00000421376; OTTHUMT00000421377; OTTHUMT00000421378; OTTHUMT00000421379; OTTHUMT00000421380; OTTHUMT00000421381; OTTHUMT00000421382; uc0…	CDH16	cadherin 16, KSP-cadherin	chr16	-	Multiple_Complex	66908122	66918984
TC1200012638.hg.1	3.77	6.31	0.48	0.8	F	F	-5.8	0.0002	0.0067	F	NM_006897; ENST00000303450; ENST00000504557; ENST00000508190; BC053894; OTTHUMT00000358958; OTTHUMT00000358959; OTTHUMT00000358960	HOXC9	homeobox C9	chr12	+	Multiple_Complex	53994895	54003337
TC2000009874.hg.1	12.3	9.66	0.69	0.47	T	T	6.23	0.0002	0.0067	T	NM_006814; NM_178578; ENST00000246015; ENST00000333082; ENST00000335877; ENST00000381899; ENST00000418246; ENST00000435720; ENST00000478004; ENST00000479715; ENST00000484891; BC126462; OTTHUMT00000077499; OTTHUMT00000077500; OTTHUMT00000077501; OTTHUMT00000077502; OTTHUMT00000077503; OTTHUMT00000077504; OTTHUMT00000077506; OTTHUMT00000471487; uc002wel.4	PSMF1	proteasome inhibitor subunit 1	chr20	+	Multiple_Complex	1113263	1179952
TC0400007891.hg.1	5.05	7.55	0.55	1.05	F	T	-5.63	0.0002	0.0068	F	NM_001130016; NM_001130017; NM_001179; ENST00000341029; ENST00000349321; ENST00000355810; ENST00000395688; ENST00000504112; ENST00000504914; ENST00000506313; ENST00000506667; ENST00000510423; ENST00000510669; ENST00000510863; ENST00000511188; ENST00000513122; ENST00000513353; ENST00000513494; BC008397; BC017913; OTTHUMT00000252416; OTTHUMT00000252417; OTTHUMT00000362483; OTTHUMT00000362484; OTTHU…	ART3	ADP-ribosyltransferase 3	chr4	+	Multiple_Complex	76011180	76112802
TC0500013207.hg.1	3.22	5.5	0.51	1.38	F	F	-4.86	0.0002	0.0068	F	hsa_circ_0001516	LIX1	Memczak2013 ANTISENSE, coding, INTERNAL, intronic best transcript NM_153234	chr5	+	NonCoding	97098936	97103094
TC0800008184.hg.1	10.29	8.13	0.16	0.49	T	T	4.48	0.0002	0.0068	T	NM_001359; ENST00000220764; ENST00000517301; ENST00000517314; ENST00000517597; ENST00000517761; ENST00000518725; ENST00000519007; ENST00000519328; ENST00000519410; ENST00000520148; ENST00000520227; ENST00000520859; ENST00000521603; ENST00000521668; ENST00000522161; ENST00000522583; ENST00000523447; ENST00000524326; ENST00000524332; BC105080; BC105082; OTTHUMT00000375821; OTTHUMT00000375822; OTTHU…	DECR1	2,4-dienoyl-CoA reductase 1, mitochondrial	chr8	+	Multiple_Complex	90001352	90052092
TC1500010747.hg.1	8.58	6.39	0.34	0.79	T	F	4.54	0.0002	0.0068	F	NM_001270528; NM_001270529; NM_001270530; NM_017610; ENST00000348370; ENST00000557998; ENST00000558977; ENST00000559077; ENST00000559160; ENST00000559209; ENST00000559592; ENST00000560080; ENST00000560216; ENST00000560952; ENST00000561186; BC060862; OTTHUMT00000256017; OTTHUMT00000416010; OTTHUMT00000416011; OTTHUMT00000416012; OTTHUMT00000416013; OTTHUMT00000416014; OTTHUMT00000416015; OTTHUMT00…	RNF111	ring finger protein 111	chr15	+	Multiple_Complex	58987655	59097419
TC0X00010482.hg.1	8.98	6.64	0.69	0.72	T	T	5.08	0.0002	0.0068	T	NM_002814; NM_170750; ENST00000217958; ENST00000338548; ENST00000340200; ENST00000361815; ENST00000372295; ENST00000372296; ENST00000553388; BC011960; OTTHUMT00000057868; OTTHUMT00000057869; OTTHUMT00000057870; OTTHUMT00000057871; OTTHUMT00000057872; OTTHUMT00000057873; OTTHUMT00000411986	PSMD10	proteasome 26S subunit, non-ATPase 10	chrX	-	Multiple_Complex	108084205	108091644
TC0200016624.hg.1	11.27	8.9	0.52	1.08	T	T	5.17	0.0002	0.0068	T	NM_020738; ENST00000256707; ENST00000319688; ENST00000459813; ENST00000471275; ENST00000471685; ENST00000473731; ENST00000474782; ENST00000488729; ENST00000489024; ENST00000496725; BC130610; OTTHUMT00000323408; OTTHUMT00000353375; OTTHUMT00000353376; OTTHUMT00000353378; OTTHUMT00000353379; OTTHUMT00000353382; OTTHUMT00000353383; OTTHUMT00000353384; OTTHUMT00000353385; OTTHUMT00000353386; uc002qzc…	KIDINS220	kinase D-interacting substrate 220kDa	chr2	-	Multiple_Complex	8728857	8837630
TC1600008407.hg.1	8.79	6.38	0.95	0.29	T	T	5.32	0.0002	0.0068	T	NM_001306094; ENST00000429990; ENST00000613038; OTTHUMT00000346597; OTTHUMT00000474178	NPIPB15	nuclear pore complex interacting protein family, member B15	chr16	+	Multiple_Complex	74377878	74392114
TC1800008952.hg.1	7.45	4.98	0.78	0.52	T	F	5.56	0.0002	0.0068	F	NM_032160; ENST00000310045; BC117325; OTTHUMT00000256221	DSEL	dermatan sulfate epimerase-like	chr18	-	Coding	67506582	67516980
TC1900006893.hg.1	11.95	9.28	0.76	0.56	T	T	6.35	0.0002	0.0068	T	NM_004218; ENST00000328024; ENST00000594216; ENST00000598706; ENST00000600719; ENST00000601897; BC110081; OTTHUMT00000460343; OTTHUMT00000460344; OTTHUMT00000460355; OTTHUMT00000460356; OTTHUMT00000460357	RAB11B	RAB11B, member RAS oncogene family	chr19	+	Multiple_Complex	8389981	8404434
TC0X00010097.hg.1	9.87	6.99	0.76	0.33	T	F	7.35	0.0002	0.0068	F	NM_016120; NM_183353; ENST00000332687; ENST00000349225; BC013357; OTTHUMT00000057268; OTTHUMT00000057269	RLIM	ring finger protein, LIM domain interacting	chrX	-	Multiple_Complex	74582976	74614626
TC0200016775.hg.1	9.81	6.83	0.67	1.18	T	T	7.89	0.0002	0.0068	T	NM_001077198; NM_024085; NR_104255; ENST00000361242; ENST00000396761; ENST00000409033; ENST00000409422; ENST00000409618; ENST00000412355; ENST00000428226; ENST00000429920; ENST00000431715; ENST00000432520; ENST00000434939; ENST00000436856; ENST00000439812; ENST00000443140; ENST00000455079; ENST00000456708; ENST00000457841; ENST00000466217; ENST00000475339; ENST00000486766; ENST00000488833; BC0655…	ATG9A	autophagy related 9A	chr2	-	Multiple_Complex	219219380	219229717
TC1200009071.hg.1	14.61	11.28	1.16	1.16	T	T	10.08	0.0002	0.0068	T	NM_002567; ENST00000261313; ENST00000542939; BC008714; BC017396; BC031102; OTTHUMT00000401405; OTTHUMT00000401408	PEBP1	phosphatidylethanolamine binding protein 1	chr12	+	Multiple_Complex	118135858	118145588
TC1000009536.hg.1	11.19	7.7	0.99	1.34	T	T	11.25	0.0002	0.0068	T	NM_004508; ENST00000381344; ENST00000427898; ENST00000429642; ENST00000482091; ENST00000491735; BC057827; OTTHUMT00000046406; OTTHUMT00000046407; OTTHUMT00000046408; OTTHUMT00000046409; OTTHUMT00000046410	IDI1	isopentenyl-diphosphate delta isomerase 1	chr10	-	Multiple_Complex	1039908	1056704
TC0X00007267.hg.1	11.09	7.52	1.6	0.62	T	F	11.83	0.0002	0.0068	F	NM_001005332; NM_001005333; NM_006986; ENST00000326587; ENST00000375695; ENST00000375722; ENST00000375772; ENST00000470461; ENST00000473931; ENST00000482188; ENST00000482599; ENST00000485420; ENST00000494718; BC014070; BC032473; OTTHUMT00000056589; OTTHUMT00000056590; OTTHUMT00000056591; OTTHUMT00000056592; OTTHUMT00000056593; OTTHUMT00000056594; OTTHUMT00000056596; OTTHUMT00000056597; OTTHUMT000…	MAGED1	MAGE family member D1	chrX	+	Multiple_Complex	51803007	51902357
TC0400010205.hg.1	11.37	7.14	1.3	1.13	T	F	18.75	0.0002	0.0068	F	NM_001035003; NM_001035004; NM_025221; NM_147181; NM_147182; NM_147183; ENST00000359001; ENST00000382148; ENST00000382149; ENST00000382150; ENST00000382152; ENST00000447367; ENST00000509207; ENST00000512102; ENST00000515373; ENST00000515786; BC032520; OTTHUMT00000250406; OTTHUMT00000360405; OTTHUMT00000360407; OTTHUMT00000360410; OTTHUMT00000360411; OTTHUMT00000360412; OTTHUMT00000360414; OTTHUMT…	KCNIP4	Kv channel interacting protein 4	chr4	-	Multiple_Complex	20728616	21948799
TC1100007868.hg.1	14.5	9.91	2.2	0.48	T	T	24.1	0.0002	0.0068	T	NM_012202; ENST00000294117; BC015563; OTTHUMT00000395020	GNG3	guanine nucleotide binding protein (G protein), gamma 3	chr11	+	Multiple_Complex	62707594	62709206
TC0700012478.hg.1	3.17	6.27	0.67	1.13	F	F	-8.62	0.0002	0.0069	F	NM_001024603; ENST00000616258	C7orf77	chromosome 7 open reading frame 77	chr7	-	Multiple_Complex	124777292	124790810
TC0800006718.hg.1	6.35	9.33	1.23	0.56	T	T	-7.89	0.0002	0.0069	T	NM_001040032; ENST00000304519; ENST00000517414; ENST00000519925; ENST00000521818; ENST00000523289; ENST00000523723; ENST00000524025; BC132852; BC132854; OTTHUMT00000375675; OTTHUMT00000375676; OTTHUMT00000375677; OTTHUMT00000375678; OTTHUMT00000375679; OTTHUMT00000375680; OTTHUMT00000375681; uc003wtd.1	C8orf74	chromosome 8 open reading frame 74	chr8	+	Multiple_Complex	10672637	10700593
TC0800012255.hg.1	2.93	5.67	0.46	0.91	F	F	-6.66	0.0002	0.0069	F	ENST00000517514; ENST00000518780; OTTHUMT00000374580; OTTHUMT00000374581	CLN8	ceroid-lipofuscinosis, neuronal 8	chr8	+	NonCoding	1755781	1759511
TC1100006692.hg.1	3.4	6	0.88	0.22	F	F	-6.02	0.0002	0.0069	F	NM_001004756; ENST00000328611; BC136912; BC136913; OTTHUMT00000142981	OR51M1	olfactory receptor, family 51, subfamily M, member 1	chr11	+	Coding	5389377	5390434
TC0800007846.hg.1	2.91	5.37	0.5	0.71	F	F	-5.5	0.0002	0.0069	F	NM_033105; ENST00000276570; ENST00000519330; ENST00000522619; ENST00000524076; BC016742; OTTHUMT00000378914; OTTHUMT00000378915; OTTHUMT00000378916; OTTHUMT00000378917	DNAJC5B	DnaJ (Hsp40) homolog, subfamily C, member 5 beta	chr8	+	Multiple_Complex	66021556	66100526
TC0900009604.hg.1	4.22	6.51	0.51	0.87	F	T	-4.89	0.0002	0.0069	F	NM_001271829; NR_073471; ENST00000380683; ENST00000380685; ENST00000433347	C9orf92	chromosome 9 open reading frame 92	chr9	-	Multiple_Complex	16203935	16276313
TC0300008711.hg.1	4.96	7.23	0.52	0.62	T	T	-4.82	0.0002	0.0069	T	NM_207335; ENST00000343941; ENST00000405109; ENST00000405256; ENST00000407609; ENST00000476626; ENST00000492025; ENST00000497045; OTTHUMT00000318677; OTTHUMT00000318678; OTTHUMT00000318679; OTTHUMT00000318680; OTTHUMT00000318681; OTTHUMT00000318682; uc010hsr.3	KBTBD12	kelch repeat and BTB (POZ) domain containing 12	chr3	+	Multiple_Complex	127915232	127987671
TC0500009095.hg.1	4.77	6.9	0.61	0.74	F	F	-4.39	0.0002	0.0069	F	ENST00000624156; OTTHUMT00000374421	NDST1	N-deacetylase/N-sulfotransferase (heparan glucosaminyl) 1	chr5	+	Multiple_Complex	150550414	150550899
TC0200013079.hg.1	8.26	6.06	0.75	0.24	T	F	4.59	0.0002	0.0069	F	NM_003584; ENST00000272444; ENST00000443070; ENST00000452812; ENST00000477458; ENST00000480948; BC000346; OTTHUMT00000252047; OTTHUMT00000328024; OTTHUMT00000328025; OTTHUMT00000328026; OTTHUMT00000328027	DUSP11	dual specificity phosphatase 11	chr2	-	Multiple_Complex	73762184	73780157
TC0100018390.hg.1	8.91	6.71	0.67	0.31	T	T	4.61	0.0002	0.0069	T	NM_001199787; NM_182838; ENST00000246421; ENST00000355439; ENST00000475229; BC101666; BC112289; OTTHUMT00000002210; OTTHUMT00000100204; OTTHUMT00000100205	SLC35E2	solute carrier family 35, member E2	chr1	-	Multiple_Complex	1724838	1745999
TC0200016476.hg.1	10.92	8.69	1.14	0.79	T	T	4.67	0.0002	0.0069	T	NM_012477; ENST00000233615; ENST00000393972; ENST00000409737; ENST00000428943; ENST00000464774; ENST00000466303; ENST00000466835; ENST00000470536; ENST00000473467; ENST00000474185; ENST00000484744; ENST00000490120; ENST00000492047; ENST00000494741; BC010012; BC064482; BC071626; BC071850; OTTHUMT00000252221; OTTHUMT00000252222; OTTHUMT00000328398; OTTHUMT00000328399; OTTHUMT00000328400; OTTHUMT000…	WBP1	WW domain binding protein 1	chr2	+	Multiple_Complex	74458329	74460891
TC0300007100.hg.1	8.38	6.14	0.78	0.76	T	F	4.75	0.0002	0.0069	F	NM_017875; ENST00000273158; ENST00000431510; BC013194; OTTHUMT00000254057; OTTHUMT00000343664	SLC25A38	solute carrier family 25, member 38	chr3	+	Multiple_Complex	39383324	39397351
TC0600013073.hg.1	9.02	6.74	0.81	0.28	T	T	4.87	0.0002	0.0069	T	NM_016063; ENST00000318787; ENST00000398153; ENST00000608284; ENST00000608295; ENST00000608456; ENST00000608461; ENST00000608532; ENST00000609021; ENST00000609477; ENST00000609574; BC066332; OTTHUMT00000042069; OTTHUMT00000472493; OTTHUMT00000472527; OTTHUMT00000472528; OTTHUMT00000472529; OTTHUMT00000472530; OTTHUMT00000472531; OTTHUMT00000472532; OTTHUMT00000472533; OTTHUMT00000472534	HDDC2	HD domain containing 2	chr6	-	Multiple_Complex	125219962	125302136
TC0200016332.hg.1	12.36	9.72	0.74	0.27	T	T	6.2	0.0002	0.0069	T	NM_001244008; NM_004321; ENST00000320389; ENST00000404283; ENST00000415042; ENST00000428768; ENST00000431776; ENST00000448728; ENST00000460788; ENST00000463388; ENST00000465813; ENST00000488776; ENST00000492812; ENST00000494452; ENST00000498729; BC111780; BC111799; OTTHUMT00000324536; OTTHUMT00000324539; OTTHUMT00000324540; OTTHUMT00000325516; OTTHUMT00000325517; OTTHUMT00000325518; OTTHUMT000003…	KIF1A	kinesin family member 1A	chr2	-	Multiple_Complex	240713764	240820308
TC1100007400.hg.1	7.58	4.89	0.89	0.61	T	F	6.45	0.0002	0.0069	F	NM_130783; ENST00000340160; ENST00000517621; ENST00000518429; ENST00000519051; ENST00000520245; ENST00000520278; ENST00000520358; ENST00000520837; ENST00000520999; ENST00000521990; ENST00000533080; ENST00000533202; ENST00000533786; BC019342; OTTHUMT00000376197; OTTHUMT00000376227; OTTHUMT00000376228; OTTHUMT00000376229; OTTHUMT00000376230; OTTHUMT00000376231; OTTHUMT00000376232; OTTHUMT0000037623…	TSPAN18	tetraspanin 18	chr11	+	Multiple_Complex	44726465	44932426
TC1500007062.hg.1	9.57	6.62	2.37	0.55	T	T	7.71	0.0002	0.0069	T	NM_020990; BC001926; BC006467; BC108652; BC121001; BC121002; OTTHUMT00000133147; OTTHUMT00000133148; OTTHUMT00000315931; OTTHUMT00000315932; OTTHUMT00000315933; OTTHUMT00000315934; OTTHUMT00000315935; OTTHUMT00000317307; OTTHUMT00000317308; OTTHUMT00000317309; OTTHUMT00000317310; OTTHUMT00000317311; OTTHUMT00000471420; uc001zsc.3	CKMT1B; CKMT1A	creatine kinase, mitochondrial 1B; creatine kinase, mitochondrial 1A	chr15	+	Multiple_Complex	43593054	43604901
TC1900011840.hg.1	9.12	6.04	0.94	0.81	T	F	8.41	0.0002	0.0069	F	NM_012458; ENST00000215570; ENST00000591871; BC008607; OTTHUMT00000451333; OTTHUMT00000451830	TIMM13	translocase of inner mitochondrial membrane 13 homolog (yeast)	chr19	-	Coding	2425624	2427916
TC0300013763.hg.1	7.85	4.76	0.64	0.9	T	F	8.57	0.0002	0.0069	F	NM_001145642; NM_014687; NR_030627; ENST00000273582; ENST00000296343; ENST00000401223; ENST00000413360; ENST00000415452; ENST00000447048; ENST00000449205; ENST00000467303; ENST00000471364; ENST00000472149; ENST00000474214; OTTHUMT00000340174; OTTHUMT00000340176; OTTHUMT00000340177; OTTHUMT00000340178; OTTHUMT00000340179; OTTHUMT00000340180; OTTHUMT00000340181; OTTHUMT00000340182; OTTHUMT000003401…	RUBCN; MIR922	RUN domain and cysteine-rich domain containing, Beclin 1-interacting protein; microRNA 922	chr3	-	Multiple_Complex	197671393	197749727
TC1100013109.hg.1	10.59	7.43	1.29	1.88	T	T	8.96	0.0002	0.0069	T	NM_001286563; NM_001286564; NM_020716; ENST00000322282; ENST00000450171; ENST00000456860; ENST00000525945; ENST00000529432; ENST00000529750; ENST00000532581; ENST00000534764; ENST00000632815; ENST00000633087; BC105741; BC105931; BC105932; BC107480; OTTHUMT00000387403; OTTHUMT00000387404; OTTHUMT00000387405; OTTHUMT00000387406; OTTHUMT00000387407; OTTHUMT00000387408; OTTHUMT00000387409; OTTHUMT000…	GRAMD1B	GRAM domain containing 1B	chr11	+	Multiple_Complex	123480738	123627774
TC0300011084.hg.1	12.53	9.3	0.95	1.31	T	T	9.39	0.0002	0.0069	T	NM_024046; ENST00000296471; ENST00000463537; ENST00000466535; ENST00000466940; ENST00000467248; ENST00000472895; ENST00000475665; ENST00000476105; ENST00000477224; ENST00000478149; ENST00000479704; ENST00000480398; ENST00000483811; ENST00000487726; ENST00000488336; ENST00000498324; ENST00000620470; BC000497; BC001921; BC005828; BC017363; BC019256; OTTHUMT00000350584; OTTHUMT00000350585; OTTHUMT00…	CAMKV	CaM kinase-like vesicle-associated	chr3	-	Multiple_Complex	49857988	49870222
TC0700011982.hg.1	13.14	9.79	0.66	1.41	T	T	10.17	0.0002	0.0069	T	NM_178831; NR_028038; NR_028039; NR_028040; ENST00000328453; ENST00000414739; ENST00000414997; ENST00000435519; ENST00000436886; ENST00000437485; ENST00000440058; ENST00000445230; ENST00000454084; ENST00000538588; ENST00000543273; BC044886; BC090867; OTTHUMT00000345873; OTTHUMT00000345874; OTTHUMT00000345875; OTTHUMT00000345876; OTTHUMT00000345877; OTTHUMT00000403149; OTTHUMT00000403152; OTTHUMT0…	GATS	GATS, stromal antigen 3 opposite strand	chr7	-	Multiple_Complex	100200653	100272232
TC0200015608.hg.1	10.32	6.77	1.46	1.28	T	T	11.71	0.0002	0.0069	T	NM_001136574; NM_001136575; NM_006055; ENST00000233714; ENST00000412863; ENST00000431941; ENST00000441020; ENST00000443314; ENST00000448951; ENST00000450366; ENST00000453956; BC028685; OTTHUMT00000256565; OTTHUMT00000336815; OTTHUMT00000336816; OTTHUMT00000336817; OTTHUMT00000336819; OTTHUMT00000336820; OTTHUMT00000336821; OTTHUMT00000336822; uc002ved.3	LANCL1	LanC lantibiotic synthetase component C-like 1 (bacterial)	chr2	-	Multiple_Complex	210431249	210477652
TC0200016687.hg.1	13.45	9.87	0.6	1.69	T	T	12.01	0.0002	0.0069	T	NM_144579; ENST00000272433; ENST00000410065; ENST00000411783; ENST00000416579; ENST00000442582; ENST00000450185; ENST00000461352; ENST00000463277; ENST00000464825; ENST00000472259; ENST00000474528; ENST00000475630; ENST00000479293; ENST00000482289; ENST00000482542; ENST00000484123; ENST00000487508; ENST00000488839; ENST00000490056; ENST00000495208; ENST00000497144; BC101311; BC101312; BC101313; O…	SFXN5	sideroflexin 5	chr2	-	Multiple_Complex	72942036	73071836
TC1600011496.hg.1	13.12	9.43	1	1.8	T	T	12.86	0.0002	0.0069	T	NM_001304771; NM_016235; ENST00000535671; ENST00000562348; ENST00000562469; ENST00000564449; ENST00000566822; ENST00000568214; ENST00000569479; ENST00000569847; ENST00000570142; BC034467	GPRC5B	G protein-coupled receptor, class C, group 5, member B	chr16	-	Multiple_Complex	19858498	19886167
TC1300006989.hg.1	10.88	7.07	1.68	0.85	T	T	14.02	0.0002	0.0069	T	NM_016248; ENST00000025301; OTTHUMT00000044700; uc001uys.2	AKAP11	A kinase (PRKA) anchor protein 11	chr13	+	Multiple_Complex	42272153	42323267
TC1700007014.hg.1	16.51	12.68	1.83	1.35	T	T	14.15	0.0002	0.0069	T	NM_001281716; NM_001281717; NM_001281718; NM_001281719; NM_001281720; NM_018955; ENST00000302182; ENST00000395837; ENST00000395839; ENST00000535788; ENST00000577640; ENST00000577958; ENST00000578649; ENST00000578706; ENST00000614404; BC000379; BC009301; BC015127; BC026301; BC031027; BC038999; BC046123; OTTHUMT00000130458; OTTHUMT00000130459; OTTHUMT00000130460; OTTHUMT00000445750; OTTHUMT00000445…	UBB	ubiquitin B	chr17	+	Multiple_Complex	16380793	16383906
TC0200015958.hg.1	12.75	8.58	1.36	1.92	T	T	18.07	0.0002	0.0069	T	NM_139072; ENST00000341772; ENST00000482831; BC035009; OTTHUMT00000331902; OTTHUMT00000331903	DNER	delta/notch like EGF repeat containing	chr2	-	Multiple_Complex	229357629	229714570
TC1100013209.hg.1	10.64	5.78	1.78	1.26	T	F	29.02	0.0002	0.0069	F	NM_001128620; NM_002576; ENST00000278568; ENST00000356341; ENST00000524847; ENST00000525542; ENST00000526103; ENST00000526910; ENST00000527457; ENST00000527535; ENST00000528203; ENST00000528592; ENST00000528633; ENST00000529248; ENST00000530358; ENST00000530617; ENST00000532711; ENST00000532991; ENST00000533285; ENST00000533468; ENST00000533568; BC109299; OTTHUMT00000382082; OTTHUMT00000382083; O…	PAK1	p21 protein (Cdc42/Rac)-activated kinase 1	chr11	-	Multiple_Complex	77321707	77474063
TC1700012283.hg.1	11.79	6.68	1.73	1.74	T	T	34.58	0.0002	0.0069	T	NM_006107; NM_016424; ENST00000240304; ENST00000393227; ENST00000503728; ENST00000503798; ENST00000504065; ENST00000504563; ENST00000505619; ENST00000506686; ENST00000507200; ENST00000507503; ENST00000508045; ENST00000508218; ENST00000508482; ENST00000509335; ENST00000509487; ENST00000510984; ENST00000511068; ENST00000511974; ENST00000512549; ENST00000513025; ENST00000513969; ENST00000625349; OTT…	LUC7L3	LUC7-like 3 pre-mRNA splicing factor	chr17	+	Multiple_Complex	50719565	50752711
TC1200006787.hg.1	16.53	11.12	2.28	2.07	T	T	42.55	0.0002	0.0069	T	NM_031412; ENST00000266458; ENST00000421801; ENST00000535576; ENST00000537201; ENST00000539170; ENST00000539289; ENST00000539408; ENST00000540424; ENST00000541453; ENST00000541960; ENST00000542722; ENST00000543602; ENST00000544284; ENST00000545047; ENST00000545290; ENST00000545859; ENST00000545887; ENST00000546017; ENST00000629504; BC009309; BC028315; OTTHUMT00000399651; OTTHUMT00000399652; OTTHU…	GABARAPL1	GABA(A) receptor-associated protein like 1	chr12	+	Multiple_Complex	10212458	10223130
TC0900011065.hg.1	3.06	6.44	0.8	0.78	F	T	-10.41	0.0002	0.007	F	NM_001001961; ENST00000374781; BC136949; BC136952; OTTHUMT00000053477	OR13C3	olfactory receptor, family 13, subfamily C, member 3	chr9	-	Coding	104535745	104536856
TC2000007498.hg.1	5.04	7.89	0.38	0.82	F	T	-7.2	0.0002	0.007	F	NM_178455; ENST00000279058; OTTHUMT00000252463	SPINT4	serine peptidase inhibitor, Kunitz type 4	chr20	+	Coding	45722349	45725830
TC1700009398.hg.1	4.85	7.34	0.23	0.9	T	T	-5.62	0.0002	0.007	T	NR_028502; NR_028503; NR_028504; NR_028505; ENST00000334146; ENST00000570416; ENST00000571091; ENST00000571595; ENST00000573075; ENST00000573127; ENST00000574016; ENST00000574306; ENST00000575626; ENST00000576489; ENST00000576749; ENST00000577164; ENST00000608198; ENST00000608245; ENST00000608913; ENST00000609398; ENST00000609442; ENST00000609990; ENST00000610106; BC119720; BC119721	MIR22HG	MIR22 host gene	chr17	-	Multiple_Complex	1711493	1717174
TC1000011488.hg.1	3.16	5.56	0.25	0.92	F	F	-5.28	0.0002	0.007	F	SORBS1.vpAug10-unspliced	SORBS1	Transcript Identified by AceView, Entrez Gene ID(s) 10580	chr10	-	Unassigned	95315229	95316360
TC0200010800.hg.1	4.17	6.19	0.33	0.16	F	F	-4.06	0.0002	0.007	F	NM_007127; ENST00000248444; ENST00000392114; ENST00000419986; ENST00000440053; ENST00000454069; BC017303; OTTHUMT00000256778; OTTHUMT00000338161; OTTHUMT00000338162; OTTHUMT00000338163; OTTHUMT00000338164	VIL1	villin 1	chr2	+	Multiple_Complex	218419092	218453295
TC1400009198.hg.1	9.12	7.22	0.26	0.44	T	T	3.73	0.0002	0.007	T	NM_001160147; NM_001160148; NM_030637; ENST00000323669; ENST00000357758; ENST00000395606; ENST00000553406; ENST00000555400; ENST00000555621; ENST00000556027; ENST00000556910; ENST00000557445; ENST00000612692; BC030703	DDHD1	DDHD domain containing 1	chr14	-	Multiple_Complex	53036740	53153328
TC1100007996.hg.1	8.15	6.21	0.53	0.43	T	F	3.82	0.0002	0.007	F	NM_006782; ENST00000294258; ENST00000453524; ENST00000525509; ENST00000526289; ENST00000526334; ENST00000526440; ENST00000526791; ENST00000526945; ENST00000528123; ENST00000530488; ENST00000530744; ENST00000531761; ENST00000532200; ENST00000533216; BC012530; BC012814; OTTHUMT00000385193; OTTHUMT00000385194; OTTHUMT00000385195; OTTHUMT00000385196; OTTHUMT00000385197; OTTHUMT00000385198; OTTHUMT000…	ZFPL1	zinc finger protein-like 1	chr11	+	Multiple_Complex	65084222	65088402
TC1000012117.hg.1	8.72	6.64	0.76	0.99	T	F	4.24	0.0002	0.007	F	NM_001270764; NM_001270765; NM_014863; NM_015892; ENST00000346248; ENST00000435907; ENST00000462406; ENST00000476765; ENST00000628426; BC027908; BC050540; BC075813; OTTHUMT00000050856; OTTHUMT00000050857; OTTHUMT00000050858; OTTHUMT00000483254	CHST15	carbohydrate (N-acetylgalactosamine 4-sulfate 6-O) sulfotransferase 15	chr10	-	Multiple_Complex	124007666	124093607
TC0500012760.hg.1	7.66	5.52	0.58	0.37	T	F	4.4	0.0002	0.007	F	NM_001271946; NM_003062; ENST00000332966; ENST00000404867; ENST00000518092; ENST00000518140; ENST00000519486; ENST00000519560; ENST00000521130; ENST00000521150; BC146759; OTTHUMT00000252792; OTTHUMT00000371504; OTTHUMT00000371505; OTTHUMT00000371506; OTTHUMT00000371520; OTTHUMT00000371521; OTTHUMT00000376173	SLIT3	slit guidance ligand 3	chr5	-	Multiple_Complex	168661733	169301129
TC0100007507.hg.1	8.99	6.8	0.43	0.5	T	F	4.59	0.0002	0.007	F	NM_032125; NR_037576; NR_037577; NR_037580; ENST00000374076; ENST00000464720; ENST00000464813; ENST00000466759; ENST00000470223; ENST00000471456; ENST00000478104; ENST00000486082; ENST00000498220; ENST00000608611; ENST00000611517; BC090039; OTTHUMT00000012809; OTTHUMT00000012810; OTTHUMT00000012811; OTTHUMT00000012812; OTTHUMT00000012813; OTTHUMT00000012814; OTTHUMT00000012815; OTTHUMT00000012816…	TMEM222	transmembrane protein 222	chr1	+	Multiple_Complex	27322145	27336400
TC1100006522.hg.1	7.27	5.07	0.71	0.66	T	F	4.59	0.0002	0.007	F	NR_021489; ENST00000424148; ENST00000524947; ENST00000532922; ENST00000534077	KRTAP5-AS1	KRTAP5-1/KRTAP5-2 antisense RNA 1	chr11	+	NonCoding	1571353	1602078
TC0900008902.hg.1	10.36	8.02	0.44	0.93	T	T	5.07	0.0002	0.007	T	NM_001193397; NM_001271832; NM_021131; NM_178000; NM_178001; NM_178003; ENST00000337738; ENST00000347048; ENST00000348141; ENST00000355007; ENST00000357197; ENST00000358994; ENST00000393370; ENST00000411917; ENST00000414331; ENST00000414510; ENST00000417504; ENST00000417728; ENST00000419582; ENST00000423100; ENST00000432124; ENST00000432651; ENST00000434095; ENST00000435132; ENST00000435305; ENST…	PPP2R4	protein phosphatase 2A activator, regulatory subunit 4	chr9	+	Multiple_Complex	129110949	129148946
TC0X00008125.hg.1	8.84	6.4	1.48	0.74	T	T	5.42	0.0002	0.007	T	NM_001128166; NM_001128167; NM_001128168; NM_001128172; NM_001128173; NM_002578; ENST00000262836; ENST00000360648; ENST00000372007; ENST00000372010; ENST00000417227; ENST00000425146; ENST00000429193; ENST00000446737; ENST00000484442; ENST00000487802; ENST00000518291; ENST00000519681; ENST00000620137; OTTHUMT00000057917; OTTHUMT00000057918; OTTHUMT00000057919; OTTHUMT00000057920; OTTHUMT0000005792…	PAK3	p21 protein (Cdc42/Rac)-activated kinase 3	chrX	+	Multiple_Complex	110944285	111227361
TC1100010895.hg.1	9.08	6.5	0.88	0.57	T	F	5.94	0.0002	0.007	F	NM_012456; ENST00000257245; ENST00000525158; ENST00000525587; BC032133; OTTHUMT00000392595; OTTHUMT00000392596; OTTHUMT00000392597	TIMM10	translocase of inner mitochondrial membrane 10 homolog (yeast)	chr11	-	Coding	57528463	57530803
TC0100015921.hg.1	9.78	6.64	0.74	0.85	T	T	8.83	0.0002	0.007	T	NM_001025107; NM_001111; NM_001193495; NM_015840; NM_015841; ENST00000368471; ENST00000368474; ENST00000463920; ENST00000471068; ENST00000492630; ENST00000494866; ENST00000526905; ENST00000529168; ENST00000530954; ENST00000534279; BC038227; OTTHUMT00000090691; OTTHUMT00000090692; OTTHUMT00000090693; OTTHUMT00000090694; OTTHUMT00000090695; OTTHUMT00000090696; OTTHUMT00000387579; OTTHUMT00000387580…	ADAR	adenosine deaminase, RNA-specific	chr1	-	Multiple_Complex	154582058	154627999
TC0600009142.hg.1	8.28	5.09	0.91	0.83	T	F	9.11	0.0002	0.007	F	NM_001289111; NM_032194; ENST00000368864; ENST00000425871; ENST00000441448; ENST00000607388; BC035314; OTTHUMT00000041813; OTTHUMT00000041814; OTTHUMT00000041815; OTTHUMT00000471367	RPF2	ribosome production factor 2 homolog	chr6	+	Multiple_Complex	110982015	111028263
TC1600006826.hg.1	11.01	7.67	1.17	0.8	T	T	10.11	0.0002	0.007	T	NM_000663; NM_001127448; NM_020686; ENST00000268251; ENST00000396600; ENST00000425191; ENST00000561870; ENST00000562115; ENST00000563215; ENST00000563992; ENST00000564453; ENST00000564714; ENST00000565016; ENST00000565671; ENST00000566590; ENST00000567812; ENST00000568847; ENST00000569156; ENST00000569695; BC015628; BC031413; OTTHUMT00000109648; OTTHUMT00000433612; OTTHUMT00000433613; OTTHUMT0000…	ABAT	4-aminobutyrate aminotransferase	chr16	+	Multiple_Complex	8674565	8784575
TC1200010971.hg.1	11.35	7.97	0.88	1.46	T	T	10.44	0.0002	0.007	T	NM_001261412; NM_001261413; NM_006400; ENST00000434715; ENST00000543672; ENST00000546559; ENST00000546670; ENST00000546758; ENST00000546965; ENST00000547345; ENST00000547480; ENST00000548249; ENST00000548736; ENST00000548949; ENST00000549394; ENST00000549712; ENST00000550086; ENST00000550201; ENST00000550576; ENST00000550750; ENST00000550954; ENST00000550988; ENST00000551142; ENST00000551400; ENS…	DCTN2	dynactin 2 (p50)	chr12	-	Multiple_Complex	57530050	57547331
TC1400009422.hg.1	10.86	7.19	1.23	1.4	T	T	12.67	0.0002	0.007	T	NM_001308154; NM_198686; ENST00000267512; ENST00000426039; ENST00000533601; ENST00000554593; ENST00000555256; ENST00000585059; BC040679; OTTHUMT00000286390; OTTHUMT00000286391; OTTHUMT00000390443; OTTHUMT00000414697; OTTHUMT00000414698; OTTHUMT00000414699; uc001xhz.2	RAB15	RAB15, member RAS oncogene family	chr14	-	Multiple_Complex	64945814	64972776
TC2200008186.hg.1	12.14	8.29	1.1	1.32	T	T	14.48	0.0002	0.007	T	NR_125756; ENST00000401675; ENST00000484558; ENST00000517886; ENST00000520222; ENST00000523865; BC065232; OTTHUMT00000319870; OTTHUMT00000319871; OTTHUMT00000381505; OTTHUMT00000381507; OTTHUMT00000381508	CHCHD10	coiled-coil-helix-coiled-coil-helix domain containing 10	chr22	-	Multiple_Complex	23765834	23768443
TC1100009306.hg.1	9.93	5.89	1.16	1.59	T	F	16.45	0.0002	0.007	F	NM_001024956; NM_006918; ENST00000264027; ENST00000392789; ENST00000524683; ENST00000527183; ENST00000527762; ENST00000528991; ENST00000531140; ENST00000534230; ENST00000534455; BC012333; BC050427; OTTHUMT00000387696; OTTHUMT00000387697; OTTHUMT00000387698; OTTHUMT00000387699; OTTHUMT00000387700; OTTHUMT00000387701; OTTHUMT00000387702; OTTHUMT00000387703; OTTHUMT00000387704	SC5D	sterol-C5-desaturase	chr11	+	Multiple_Complex	121292453	121313410
TC0700006783.hg.1	11.13	7.04	1.36	1.6	T	T	16.96	0.0002	0.007	T	NM_014399; ENST00000262067; ENST00000466195; BC033863; OTTHUMT00000250178; OTTHUMT00000326380	TSPAN13	tetraspanin 13	chr7	+	Multiple_Complex	16753535	16784536
TC1600011330.hg.1	15.34	10.71	2.23	1.38	T	T	24.73	0.0002	0.007	T	NM_001198569; NM_001694; ENST00000330398; ENST00000564973; ENST00000565223; ENST00000568562; ENST00000618152; BC004537; BC007389; BC007759; BC009290; OTTHUMT00000250810; OTTHUMT00000435645; OTTHUMT00000435647; OTTHUMT00000435648	ATP6V0C	ATPase, H+ transporting, lysosomal 16kDa, V0 subunit c	chr16	+	Multiple_Complex	2513726	2520223
TC0500012605.hg.1	4.92	7.54	0.21	1.28	F	T	-6.15	0.0002	0.0071	F	NM_001308165; NM_007017; NM_178424; ENST00000265007; ENST00000311371; ENST00000519442; BC033492; OTTHUMT00000252571; OTTHUMT00000252572; OTTHUMT00000373922; uc003lxb.1	SOX30	SRY box 30	chr5	-	Coding	157625679	157671480
TC2000008951.hg.1	7.39	4.18	0.86	0.86	T	F	9.27	0.0002	0.0071	F	NM_000178; ENST00000216951; ENST00000451957; BC007927; OTTHUMT00000078821	GSS	glutathione synthetase	chr20	-	Multiple_Complex	34928430	34955817
TC0800009466.hg.1	2.6	5.37	0.38	1.26	F	F	-6.82	0.0002	0.0072	F	NM_080389; ENST00000316169; OTTHUMT00000315230; uc003wrn.3	DEFB104A; DEFB104B	defensin, beta 104A; defensin, beta 104B	chr8	-	Coding	7470308	7475082
TC1600009656.hg.1	3.54	5.58	0.12	0.76	T	F	-4.12	0.0002	0.0072	F	NM_174924; ENST00000302451; ENST00000575561; BC042607; BC044936; OTTHUMT00000254332; OTTHUMT00000436872	PDILT	protein disulfide isomerase-like, testis expressed	chr16	-	Coding	20359170	20404737
TC1200010642.hg.1	17.68	12.88	2.09	1.91	T	T	27.81	0.0002	0.0072	T	NM_012306; ENST00000320634; ENST00000547871; ENST00000550195; ENST00000550635; ENST00000550890; ENST00000552669; ENST00000552863; BC000051; OTTHUMT00000405984; OTTHUMT00000405985; OTTHUMT00000405986; OTTHUMT00000405987; OTTHUMT00000405988; OTTHUMT00000406756; OTTHUMT00000406757	FAIM2	Fas apoptotic inhibitory molecule 2	chr12	-	Coding	49866896	49904217
TC0300011266.hg.1	3.31	5.9	0.23	0.95	F	F	-6.01	0.0002	0.0073	F	NM_001142733; NM_130387; ENST00000389601; ENST00000487349; ENST00000515033; BC114953; OTTHUMT00000351447; OTTHUMT00000368599	ASB14	ankyrin repeat and SOCS box containing 14	chr3	-	Multiple_Complex	57268347	57292682
TC0X00007203.hg.1	7.86	10.43	0.89	0.63	T	T	-5.92	0.0002	0.0073	T	NM_001080489; ENST00000303227; ENST00000445229; ENST00000463327; ENST00000470676; OTTHUMT00000060770; OTTHUMT00000060771; OTTHUMT00000060772	GLOD5	glyoxalase domain containing 5	chrX	+	Multiple_Complex	48761750	48773648
TC1800007037.hg.1	4.14	6.32	0.55	0.68	F	T	-4.54	0.0002	0.0073	F	NM_001308171; NM_005925; ENST00000269202; ENST00000579919; ENST00000581184; ENST00000581447; BC136559; BC144244; OTTHUMT00000447755; OTTHUMT00000447756; OTTHUMT00000447763; OTTHUMT00000448276	MEP1B	meprin A, beta	chr18	+	Multiple_Complex	32185069	32220404
TC0700012230.hg.1	14.56	12.63	0.8	0.53	T	T	3.79	0.0002	0.0073	T	NM_001037132; NM_001193582; NM_001193583; NM_001193584; NM_005010; ENST00000351718; ENST00000379022; ENST00000379024; ENST00000379028; ENST00000413765; ENST00000415105; ENST00000417701; ENST00000418239; ENST00000419936; ENST00000425651; ENST00000442580; ENST00000445634; ENST00000456431; ENST00000465585; ENST00000489800; ENST00000522550; ENST00000613830; BC098401; BC114570; BC115736; OTTHUMT000003…	NRCAM	neuronal cell adhesion molecule	chr7	-	Multiple_Complex	108147623	108456717
TC0200009091.hg.1	9.8	7.77	0.86	1.02	T	T	4.08	0.0002	0.0073	T	NM_002881; ENST00000272519; ENST00000412383; ENST00000420510; ENST00000431732; ENST00000447591; ENST00000449649; ENST00000470417; ENST00000631312; BC018163; OTTHUMT00000254232; OTTHUMT00000332358; OTTHUMT00000332359; OTTHUMT00000332362; OTTHUMT00000338460; OTTHUMT00000338461; OTTHUMT00000338462	RALB	v-ral simian leukemia viral oncogene homolog B	chr2	+	Multiple_Complex	120240064	120294713
TC1600008585.hg.1	10.85	8.3	0.87	0.34	T	T	5.84	0.0002	0.0073	T	NM_030629; NM_198390; ENST00000398040; ENST00000537098; ENST00000539778; ENST00000561605; ENST00000564666; ENST00000565029; ENST00000565680; ENST00000566462; ENST00000566513; ENST00000569146; ENST00000621537; ENST00000623842; BC038113; OTTHUMT00000432399; OTTHUMT00000432400; OTTHUMT00000432401; OTTHUMT00000432402; OTTHUMT00000432404; OTTHUMT00000432405; OTTHUMT00000432407; OTTHUMT00000432408; OTT…	CMIP	c-Maf inducing protein	chr16	+	Multiple_Complex	81445170	81711763
TC0200010502.hg.1	8.58	5.87	0.58	1.13	T	F	6.56	0.0002	0.0073	F	NM_173511; ENST00000392238; ENST00000481658; BC106906; BC106907; OTTHUMT00000335888; OTTHUMT00000335890	FAM117B	family with sequence similarity 117, member B	chr2	+	Multiple_Complex	202635178	202769757
TC0600009980.hg.1	8.13	5.38	1.07	0.51	T	F	6.72	0.0002	0.0073	F	NM_024630; NM_153746; ENST00000340347; ENST00000341375; ENST00000359775; ENST00000414563; ENST00000422910; ENST00000517432; ENST00000518214; ENST00000523468; ENST00000523706; OTTHUMT00000042841; OTTHUMT00000042842; OTTHUMT00000042843; OTTHUMT00000042844; OTTHUMT00000375759; OTTHUMT00000375760; OTTHUMT00000375761; OTTHUMT00000375762; OTTHUMT00000375764	ZDHHC14	zinc finger, DHHC-type containing 14	chr6	+	Multiple_Complex	157381133	157678146
TC1900011172.hg.1	9.44	6.53	0.16	1.53	T	F	7.52	0.0002	0.0073	F	NM_001025778; NM_001308420; NM_016440; ENST00000316763; ENST00000377011; ENST00000424804; ENST00000593912; ENST00000593919; ENST00000594090; ENST00000594092; ENST00000594104; ENST00000594948; ENST00000596121; ENST00000596445; ENST00000596814; ENST00000597215; ENST00000598553; ENST00000599138; ENST00000599342; ENST00000599538; ENST00000600031; ENST00000600137; ENST00000600259; ENST00000600284; ENS…	VRK3	vaccinia related kinase 3	chr19	-	Multiple_Complex	49976467	50025946
TC0300007606.hg.1	7.55	4.55	0.96	0.94	T	F	8.02	0.0002	0.0073	F	NM_020676; ENST00000295962; ENST00000463756; ENST00000470440; ENST00000475982; ENST00000478253; ENST00000480457; ENST00000485900; ENST00000613521; BC001698; OTTHUMT00000353511; OTTHUMT00000353512; OTTHUMT00000353514; OTTHUMT00000353515; OTTHUMT00000353516; OTTHUMT00000353517; OTTHUMT00000353518; uc003djs.4	ABHD6	abhydrolase domain containing 6	chr3	+	Multiple_Complex	58237506	58295693
TC1200006966.hg.1	11.41	8.23	0.68	1.24	T	T	9.03	0.0002	0.0073	T	NM_007178; ENST00000025399; ENST00000419869; ENST00000536737; ENST00000538718; ENST00000539887; ENST00000541731; BC000162; BC062306; OTTHUMT00000401112; OTTHUMT00000401113; OTTHUMT00000401114; OTTHUMT00000401115; OTTHUMT00000401116; OTTHUMT00000401117	STRAP	serine/threonine kinase receptor associated protein	chr12	+	Multiple_Complex	15882354	15903478
TC1000012516.hg.1	8.98	5.78	1.19	0.8	T	F	9.21	0.0002	0.0073	F	NM_001135241; NM_001354; NM_205845; ENST00000380753; ENST00000421196; ENST00000455190; ENST00000460124; ENST00000603073; ENST00000604184; ENST00000604428; ENST00000604439; ENST00000604507; ENST00000604711; BC007024; BC063574; OTTHUMT00000046531; OTTHUMT00000046532; OTTHUMT00000468442; OTTHUMT00000468443; OTTHUMT00000468444; OTTHUMT00000468445; OTTHUMT00000468446; OTTHUMT00000468447; OTTHUMT000004…	AKR1C2	aldo-keto reductase family 1, member C2	chr10	-	Multiple_Complex	4987400	5018033
TC1900006520.hg.1	12.77	9.53	0.99	1.78	T	T	9.44	0.0002	0.0073	T	NM_001001975; NM_001687; ENST00000215375; ENST00000395633; ENST00000588538; ENST00000589478; ENST00000590265; ENST00000591249; ENST00000591660; ENST00000592624; ENST00000614837; BC002389; BC004426; BC018079; OTTHUMT00000449958; OTTHUMT00000449959; OTTHUMT00000449960; OTTHUMT00000449961; OTTHUMT00000449962; OTTHUMT00000449963; OTTHUMT00000473909; OTTHUMT00000473910; OTTHUMT00000473911	ATP5D	ATP synthase, H+ transporting, mitochondrial F1 complex, delta subunit	chr19	+	Multiple_Complex	1241746	1244826
TC1700008677.hg.1	10.54	7.18	1.16	0.97	T	F	10.33	0.0002	0.0073	F	NM_014405; ENST00000262138; BC034532; OTTHUMT00000447036	CACNG4	calcium channel, voltage-dependent, gamma subunit 4	chr17	+	Coding	66964864	67033402
TC0700010185.hg.1	10.08	6.67	0.81	1.71	T	T	10.61	0.0002	0.0073	T	NM_001134335; NM_014413; ENST00000199389; ENST00000422786; ENST00000431744; ENST00000446699; ENST00000461493; ENST00000463213; ENST00000470168; ENST00000474029; ENST00000490523; ENST00000495565; BC006524; OTTHUMT00000207373; OTTHUMT00000324265; OTTHUMT00000324266; OTTHUMT00000324267; OTTHUMT00000324268; OTTHUMT00000324269; OTTHUMT00000324270; OTTHUMT00000324271; OTTHUMT00000324273; OTTHUMT0000032…	EIF2AK1	eukaryotic translation initiation factor 2-alpha kinase 1	chr7	-	Multiple_Complex	6022244	6059230
TC1600011349.hg.1	12.55	8.55	1.55	1.57	T	T	16	0.0002	0.0073	T	NM_001142333; NM_001142334; NM_001308117; NM_018723; NM_145891; NM_145892; NM_145893; ENST00000311745; ENST00000340209; ENST00000355637; ENST00000422070; ENST00000436368; ENST00000535565; ENST00000547338; ENST00000547372; ENST00000547427; ENST00000547605; ENST00000548749; ENST00000550418; ENST00000551752; ENST00000552089; ENST00000553186; ENST00000564850; ENST00000567470; ENST00000569889; ENST000…	RBFOX1	RNA binding protein, fox-1 homolog (C. elegans) 1	chr16	+	Multiple_Complex	6019094	7713338
TC0200012257.hg.1	11.46	7.2	1.48	1.01	T	T	19.1	0.0002	0.0073	T	NM_001135651; NM_001135652; NM_002759; ENST00000233057; ENST00000390013; ENST00000395127; ENST00000405334; ENST00000411537; ENST00000462861; ENST00000496059; BC093676; BC101475; BC143230; OTTHUMT00000218571; OTTHUMT00000325486; OTTHUMT00000325487; OTTHUMT00000325488; OTTHUMT00000325489; OTTHUMT00000325490	EIF2AK2	eukaryotic translation initiation factor 2-alpha kinase 2	chr2	-	Multiple_Complex	37099210	37157065
TC0X00008832.hg.1	15.02	10.09	2.32	1.94	T	T	30.37	0.0002	0.0073	T	NM_001493; ENST00000415109; ENST00000434049; ENST00000445564; ENST00000447750; ENST00000460984; ENST00000465640; ENST00000468483; ENST00000471972; ENST00000475976; ENST00000476540; ENST00000481304; ENST00000485143; ENST00000489589; ENST00000491154; ENST00000630693; BC000317; BC012201; OTTHUMT00000081649; OTTHUMT00000081650; OTTHUMT00000144416; OTTHUMT00000144417; OTTHUMT00000144418; OTTHUMT000001…	GDI1	GDP dissociation inhibitor 1	chrX	+	Multiple_Complex	154436913	154443467
TC0100007573.hg.1	3.27	5.67	0.13	0.6	F	F	-5.26	0.0002	0.0074	F	NM_000911; ENST00000234961; ENST00000621425; OTTHUMT00000010330	OPRD1	opioid receptor, delta 1	chr1	+	Multiple_Complex	28812142	28871712
TC0700012584.hg.1	11.33	8.63	0.3	1.11	T	T	6.49	0.0002	0.0074	T	NM_001202498; NM_003344; NM_182697; ENST00000355621; ENST00000463272; ENST00000472396; ENST00000473814; ENST00000480245; ENST00000483368; ENST00000486283; ENST00000490974; ENST00000496698; BC006277; OTTHUMT00000349327; OTTHUMT00000349329; OTTHUMT00000349330; OTTHUMT00000349331; OTTHUMT00000349332; OTTHUMT00000349333; OTTHUMT00000349334; OTTHUMT00000349360; OTTHUMT00000349361	UBE2H	ubiquitin conjugating enzyme E2H	chr7	-	Multiple_Complex	129830732	129952960
TC1700007573.hg.1	7.16	9.65	0.98	0.43	T	T	-5.61	0.0002	0.0075	T	NM_002311; NM_013975; ENST00000262327; ENST00000378526; ENST00000585370; ENST00000585740; ENST00000585941; ENST00000586058; ENST00000586119; ENST00000586407; ENST00000586435; ENST00000588109; ENST00000588713; ENST00000590181; ENST00000590630; ENST00000592244; ENST00000592690; ENST00000593099; BC068005; OTTHUMT00000250330; OTTHUMT00000256455; OTTHUMT00000256456; OTTHUMT00000256457; OTTHUMT00000448…	LIG3	ligase III, DNA, ATP-dependent	chr17	+	Multiple_Complex	34980494	35009743
TC1400009778.hg.1	8.64	6.57	0.36	1.2	T	F	4.2	0.0002	0.0075	F	NM_213601; ENST00000216468; BC101510; OTTHUMT00000414100	TMED8	transmembrane p24 trafficking protein family member 8	chr14	-	Multiple_Complex	77335021	77377109
TC1900007809.hg.1	9.47	6.98	0.93	0.63	T	F	5.6	0.0002	0.0075	F	NM_005499; ENST00000246548; ENST00000439527; ENST00000586313; ENST00000588585; ENST00000590048; ENST00000591016; ENST00000592672; ENST00000592791; ENST00000592841; ENST00000607361; BC003153; OTTHUMT00000459256; OTTHUMT00000459257; OTTHUMT00000459374; OTTHUMT00000459375; OTTHUMT00000459377; OTTHUMT00000459378; OTTHUMT00000459379; OTTHUMT00000459380; OTTHUMT00000459520; OTTHUMT00000471322	UBA2	ubiquitin-like modifier activating enzyme 2	chr19	+	Multiple_Complex	34428352	34472763
TC1000012577.hg.1	8.62	6.03	0.96	0.29	T	F	6.02	0.0002	0.0075	F	NM_000235; NM_001127605; NM_001288979; ENST00000336233; ENST00000428800; ENST00000456827; BC012287; OTTHUMT00000049308; OTTHUMT00000049309	LIPA	lipase A, lysosomal acid, cholesterol esterase	chr10	-	Multiple_Complex	89213569	89252058
TC1600007819.hg.1	9.16	6.56	0.7	1.23	T	T	6.06	0.0002	0.0075	T	NM_033119; ENST00000268459; ENST00000564336; ENST00000566396; BC051288; OTTHUMT00000256873; OTTHUMT00000422974; OTTHUMT00000422975	NKD1	naked cuticle homolog 1 (Drosophila)	chr16	+	Multiple_Complex	50548330	50640860
TC2200009235.hg.1	9.74	6.97	0.94	0.59	T	T	6.82	0.0002	0.0075	T	NM_001278656; NM_004175; NR_103819; ENST00000215829; ENST00000402849; ENST00000468770; BC000457; BC003150; OTTHUMT00000319813; OTTHUMT00000319814; OTTHUMT00000319815	SNRPD3	small nuclear ribonucleoprotein D3 polypeptide	chr22	+	Multiple_Complex	24555503	24582052
TC1100010753.hg.1	6.5	3.72	0.59	0.77	T	F	6.85	0.0002	0.0075	F	NM_031909; ENST00000302514; ENST00000530097; BC035628; OTTHUMT00000391772; OTTHUMT00000391773	C1QTNF4	C1q and tumor necrosis factor related protein 4	chr11	-	Coding	47589664	47594659
TC0800007554.hg.1	11.4	8.33	1.32	0.34	T	T	8.4	0.0002	0.0075	T	NM_003350; ENST00000517630; ENST00000518360; ENST00000520595; ENST00000520809; ENST00000521346; ENST00000521628; ENST00000523111; ENST00000523432; BC007051; BC016332; BC016710; BC028673; BC062418; OTTHUMT00000377808; OTTHUMT00000377809; OTTHUMT00000377810; OTTHUMT00000377811; OTTHUMT00000377812; OTTHUMT00000377813; OTTHUMT00000377815; OTTHUMT00000378401	UBE2V2	ubiquitin conjugating enzyme E2 variant 2	chr8	+	Multiple_Complex	48008400	48064708
TC1100010705.hg.1	9.64	6.49	1.01	0.72	T	F	8.87	0.0002	0.0075	F	NM_001267782; NM_001267783; NM_001300731; NM_017749; ENST00000314845; ENST00000458649; ENST00000524783; ENST00000526545; ENST00000526606; ENST00000528950; ENST00000529553; ENST00000529558; ENST00000529963; ENST00000531542; ENST00000533727; ENST00000534300; BC045609; OTTHUMT00000390099; OTTHUMT00000390100; OTTHUMT00000390102; OTTHUMT00000390103; OTTHUMT00000390154; OTTHUMT00000390155; OTTHUMT00000…	AMBRA1	autophagy/beclin-1 regulator 1	chr11	-	Multiple_Complex	46396412	46594125
TC1200008299.hg.1	3.34	5.79	0.2	0.79	F	F	-5.47	0.0002	0.0076	F	NM_005593; ENST00000228644; BC069373; OTTHUMT00000407757	MYF5	myogenic factor 5	chr12	+	Coding	80716912	80719673
TC0900008842.hg.1	4.1	6.08	0.34	0.96	T	F	-3.94	0.0002	0.0076	F	hsa_circ_0092319	SLC25A25	Zhang2013 ALT_ACCEPTOR, ALT_DONOR, coding, INTERNAL, intronic best transcript NM_001006641	chr9	+	NonCoding	128106681	128106900
TC0200016686.hg.1	9.23	6.99	0.39	0.51	T	F	4.73	0.0002	0.0076	F	NM_144582; ENST00000272438; ENST00000433258; ENST00000466731; ENST00000473055; ENST00000478068; ENST00000489894; BC128461; BC128462; OTTHUMT00000251916; OTTHUMT00000330329; OTTHUMT00000330331; OTTHUMT00000332242; OTTHUMT00000332243; OTTHUMT00000332244	TEX261	testis expressed 261	chr2	-	Multiple_Complex	70985938	70994945
TC1700008533.hg.1	10.87	8.48	0.49	0.46	T	T	5.25	0.0002	0.0076	T	NM_001284333; NM_001284363; NM_006852; ENST00000326270; ENST00000343388; ENST00000346027; ENST00000577616; ENST00000578697; ENST00000578931; ENST00000579450; ENST00000580203; ENST00000580705; ENST00000581041; ENST00000581286; ENST00000582195; ENST00000582660; ENST00000582809; ENST00000583310; ENST00000583690; ENST00000583843; ENST00000584367; OTTHUMT00000445133; OTTHUMT00000445134; OTTHUMT0000044…	TLK2	tousled-like kinase 2	chr17	+	Multiple_Complex	62458658	62615481
TC0300010862.hg.1	8.68	6.27	0.78	0.89	T	F	5.33	0.0002	0.0076	F	NM_032806; ENST00000344697; ENST00000441964; BC060861; OTTHUMT00000256643; OTTHUMT00000344280	POMGNT2	protein O-linked mannose N-acetylglucosaminyltransferase 2 (beta 1,4-)	chr3	-	Multiple_Complex	43079229	43106083
TC0200016787.hg.1	9.9	6.91	1.08	1.24	T	T	7.93	0.0002	0.0076	T	NM_004544; ENST00000252711; ENST00000307300; ENST00000404554; ENST00000407129; ENST00000414580; ENST00000443626; ENST00000444548; ENST00000448880; ENST00000471378; ENST00000476216; ENST00000485344; ENST00000497536; ENST00000620965; BC003417; BC031332; OTTHUMT00000257180; OTTHUMT00000326139; OTTHUMT00000326140; OTTHUMT00000326141; OTTHUMT00000326142; OTTHUMT00000326143; OTTHUMT00000326144; OTTHUMT…	NDUFA10	NADH dehydrogenase (ubiquinone) 1 alpha subcomplex, 10, 42kDa	chr2	-	Multiple_Complex	239957372	240025402
TC1100008797.hg.1	6.91	3.81	1.22	0.54	T	F	8.55	0.0002	0.0076	F	NM_015368; ENST00000227638; ENST00000436171; BC016931; OTTHUMT00000396121; OTTHUMT00000396122	PANX1	pannexin 1	chr11	+	Coding	94128928	94181972
TC1000011606.hg.1	8.6	5.49	1.19	0.95	T	F	8.66	0.0002	0.0076	F	NM_001001342; NM_001282436; NM_001282437; NM_001282438; NM_001282439; NM_173809; ENST00000361832; ENST00000370372; ENST00000441611; ENST00000579542; ENST00000614731; ENST00000618916; BC020494; OTTHUMT00000049860; OTTHUMT00000049861; OTTHUMT00000445026; OTTHUMT00000445027	BLOC1S2	biogenesis of lysosomal organelles complex-1, subunit 2	chr10	-	Multiple_Complex	100273278	100286712
TC1100012681.hg.1	10.21	6.7	1.48	0.67	T	F	11.4	0.0002	0.0076	F	NM_001199922; NM_170601; ENST00000263593; ENST00000436137; ENST00000525730; ENST00000533613; ENST00000545756; ENST00000618733; BC068450; OTTHUMT00000387070; OTTHUMT00000387071; OTTHUMT00000387072; OTTHUMT00000387073; OTTHUMT00000473775	SIAE	sialic acid acetylesterase	chr11	-	Multiple_Complex	124633113	124695707
TC1100006750.hg.1	3.42	6.26	0.57	0.65	F	F	-7.19	0.0002	0.0077	F	NM_176822; ENST00000299481; OTTHUMT00000384551	NLRP14	NLR family, pyrin domain containing 14	chr11	+	Multiple_Complex	7020446	7071526
TC0100007813.hg.1	2.63	5.43	0.56	1.05	F	F	-6.96	0.0002	0.0077	F	hsa_circ_0000055	CSF3R	Memczak2013 ANTISENSE, CDS, coding, INTERNAL best transcript NM_156039	chr1	+	NonCoding	36473796	36475464
TC1500006908.hg.1	4	6.69	0.75	0.37	F	T	-6.44	0.0002	0.0077	F	NM_207444; ENST00000318792; BC119016; BC119810; OTTHUMT00000252081; uc001zkf.1	C15orf53	chromosome 15 open reading frame 53	chr15	+	Coding	38696598	38700038
TC1600007541.hg.1	3.23	5.4	0.49	0.47	F	F	-4.51	0.0002	0.0077	F	NM_016633; ENST00000302312; ENST00000564707; ENST00000569954; BC035842; OTTHUMT00000255624; OTTHUMT00000432895; OTTHUMT00000432896	AHSP	alpha hemoglobin stabilizing protein	chr16	+	Multiple_Complex	31527864	31528803
TC0500013216.hg.1	3.2	5.27	0.58	0.49	F	F	-4.21	0.0002	0.0077	F	NM_001195581; ENST00000601302	ARL14EPL	ADP-ribosylation factor like GTPase 14 effector protein like	chr5	+	Multiple_Complex	116051466	116060118
TC1700006655.hg.1	5.1	6.99	0.55	0.68	F	T	-3.72	0.0002	0.0077	F	NM_001193503; NM_001976; NM_053013; ENST00000323997; ENST00000518175; ENST00000518972; ENST00000519266; ENST00000519300; ENST00000519584; ENST00000519602; ENST00000519834; ENST00000520221; ENST00000521659; ENST00000521811; ENST00000522249; ENST00000522301; ENST00000522425; ENST00000522798; ENST00000522954; ENST00000571235; BC017249; OTTHUMT00000216851; OTTHUMT00000380498; OTTHUMT00000380499; OTTH…	ENO3	enolase 3 (beta, muscle)	chr17	+	Multiple_Complex	4948092	4957131
TC1200007861.hg.1	11.65	10	0.56	0.78	T	T	3.14	0.0002	0.0077	T	NM_002332; ENST00000243077; ENST00000338962; ENST00000451724; ENST00000553277; ENST00000553446; ENST00000554118; ENST00000554174; ENST00000555124; ENST00000555941; ENST00000556247; ENST00000556356; ENST00000556830; OTTHUMT00000412771; OTTHUMT00000412772; OTTHUMT00000412773; OTTHUMT00000412774; OTTHUMT00000412775; OTTHUMT00000412776; OTTHUMT00000412777; OTTHUMT00000412787; OTTHUMT00000412788; OTTH…	LRP1	LDL receptor related protein 1	chr12	+	Multiple_Complex	57128493	57213351
TC0300013954.hg.1	8.94	6.84	0.25	0.73	T	F	4.29	0.0002	0.0077	F	NM_024697; ENST00000281523; ENST00000446749; ENST00000467140; ENST00000469927; ENST00000478967; ENST00000495739; BC007212; OTTHUMT00000252884; OTTHUMT00000340650; OTTHUMT00000340651; OTTHUMT00000340652; OTTHUMT00000340653; OTTHUMT00000340654	ZNF385D	zinc finger protein 385D	chr3	-	Multiple_Complex	21415071	21777776
TC1600008779.hg.1	9.1	6.74	0.64	0.71	T	F	5.13	0.0002	0.0077	F	NM_001271604; NM_001271605; NM_020655; NR_073379; ENST00000284262; ENST00000301008; ENST00000537256; ENST00000563609; BC036533; OTTHUMT00000269108; OTTHUMT00000430870; OTTHUMT00000430871; OTTHUMT00000430872	JPH3	junctophilin 3	chr16	+	Multiple_Complex	87601835	87698156
TSUnmapped00000484.hg.1	9.86	7.12	0.88	0.88	T	F	6.68	0.0002	0.0077	F	ENST00000628974	HYOU1	hypoxia up-regulated 1			Coding
TC1000008661.hg.1	7.47	4.61	0.5	0.92	T	F	7.26	0.0002	0.0077	F	NM_001136123; NM_001243770; NM_018121; ENST00000238961; ENST00000370269; ENST00000370271; ENST00000481654; ENST00000609386	SLF2	SMC5-SMC6 complex localization factor 2	chr10	+	Multiple_Complex	100912569	100965136
TC1700012093.hg.1	12.02	8.91	0.93	1.38	T	T	8.64	0.0002	0.0077	T	NM_004104; ENST00000306749; ENST00000578424; ENST00000579410; ENST00000579758; ENST00000580382; ENST00000584610; BC063242; OTTHUMT00000442369; OTTHUMT00000442371; OTTHUMT00000442372; OTTHUMT00000442373; OTTHUMT00000442374; OTTHUMT00000442375	FASN	fatty acid synthase	chr17	-	Multiple_Complex	82078338	82098332
TC1200007641.hg.1	8.71	5.57	1	1.02	T	F	8.79	0.0002	0.0077	F	NM_001177984; NM_014191; ENST00000354534; ENST00000355133; ENST00000545061; ENST00000546961; ENST00000548086; ENST00000550891; ENST00000551216; ENST00000599343; ENST00000627620; ENST00000627665; OTTHUMT00000404370; OTTHUMT00000404371; OTTHUMT00000404372; OTTHUMT00000404373; OTTHUMT00000404374; OTTHUMT00000404375; OTTHUMT00000481599; OTTHUMT00000481600; OTTHUMT00000481601	SCN8A	sodium channel, voltage gated, type VIII alpha subunit	chr12	+	Multiple_Complex	51590266	51812864
TC0400010745.hg.1	7.64	4.38	1.22	0.71	T	F	9.54	0.0002	0.0077	F	NM_001267843; NM_004898; ENST00000309964; ENST00000381322; ENST00000435527; ENST00000479384; ENST00000506747; ENST00000506923; ENST00000508049; ENST00000509151; ENST00000511124; ENST00000513033; ENST00000513440; BC041878; BC126157; BC126159; OTTHUMT00000219982; OTTHUMT00000317146; OTTHUMT00000317147; OTTHUMT00000361993; OTTHUMT00000361994; OTTHUMT00000361995; OTTHUMT00000361996; OTTHUMT0000036199…	CLOCK	clock circadian regulator	chr4	-	Multiple_Complex	55427901	55547138
TC1500007067.hg.1	13.75	10.44	1.71	1.7	T	T	9.87	0.0002	0.0077	T	NM_001015001; OTTHUMT00000133135; OTTHUMT00000133136; OTTHUMT00000133137; OTTHUMT00000133138; OTTHUMT00000133139; OTTHUMT00000133217; OTTHUMT00000133218; uc001zsn.3	CKMT1A	creatine kinase, mitochondrial 1A	chr15	+	Multiple_Complex	43692886	43699222
TC0200011431.hg.1	7.93	4.35	1.09	1.34	T	F	12	0.0002	0.0077	F	NM_173821; ENST00000343216; ENST00000419912; BC113517; BC113519; OTTHUMT00000322310; OTTHUMT00000322311	RTP5	receptor (chemosensory) transporter protein 5 (putative)	chr2	+	Coding	241869600	241873823
TC0700008081.hg.1	11.38	7.76	1.93	0.92	T	T	12.35	0.0002	0.0077	T	NM_001282403; NM_001282404; NM_005918; NR_104165; ENST00000315758; ENST00000424167; ENST00000432020; ENST00000443006; ENST00000461263; ENST00000461665; ENST00000490105; ENST00000492663; BC001917; OTTHUMT00000252851; OTTHUMT00000344184; OTTHUMT00000344185; OTTHUMT00000344187; OTTHUMT00000344188; OTTHUMT00000344189; OTTHUMT00000344676; OTTHUMT00000344677	MDH2	malate dehydrogenase 2	chr7	+	Multiple_Complex	76048019	76067508
TC0X00006607.hg.1	5.35	7.57	0.78	0.55	T	T	-4.64	0.0002	0.0078	T	NM_001142; NM_182680; NM_182681; ENST00000348912; ENST00000380712; ENST00000380714; BC069118; BC074951; OTTHUMT00000055746; OTTHUMT00000055747; uc004cus.3; uc004cut.3	AMELX	amelogenin, X-linked	chrX	+	Coding	11293413	11300761
TC1900008668.hg.1	3.52	5.61	0.45	0.39	F	F	-4.28	0.0002	0.0078	F	NM_001005738; NM_001462; ENST00000340023; ENST00000598776; ENST00000598953; ENST00000599326; ENST00000600258; ENST00000600722; BC029125; BC071722; OTTHUMT00000466908; OTTHUMT00000466909; OTTHUMT00000466910; OTTHUMT00000466911; OTTHUMT00000466912; OTTHUMT00000466913	FPR2	formyl peptide receptor 2	chr19	+	Coding	51752026	51770526
TC1700007399.hg.1	7.62	5.54	0.6	0.69	T	F	4.23	0.0002	0.0078	F	NM_005702; ENST00000254928; ENST00000412138; ENST00000461894; ENST00000471992; ENST00000577942; ENST00000578001; ENST00000580917; ENST00000583487; BC019094; OTTHUMT00000255937; OTTHUMT00000255938; OTTHUMT00000255939; OTTHUMT00000255940; OTTHUMT00000446718; OTTHUMT00000446719; OTTHUMT00000446720; OTTHUMT00000446721	ERAL1	Era-like 12S mitochondrial rRNA chaperone 1	chr17	+	Multiple_Complex	28854938	28861067
TC1100007233.hg.1	9.93	7.22	0.95	0.58	T	F	6.55	0.0002	0.0078	F	NM_012194; ENST00000265654; ENST00000321505; ENST00000526400; OTTHUMT00000317998; OTTHUMT00000388664; OTTHUMT00000389783; uc001mun.1	KIAA1549L	KIAA1549-like	chr11	+	Multiple_Complex	33541801	33674102
TC1000010367.hg.1	8.06	5.35	1.18	0.99	T	F	6.56	0.0002	0.0078	F	NM_145011; ENST00000302609; ENST00000374633; ENST00000467975; BC036038; OTTHUMT00000047615; OTTHUMT00000051214; OTTHUMT00000051216	ZNF25	zinc finger protein 25	chr10	-	Multiple_Complex	37949572	37976633
TC1400008395.hg.1	15.44	11.66	1.44	1.18	T	T	13.7	0.0002	0.0078	T	NM_001969; NM_183004; ENST00000216554; ENST00000392715; ENST00000558265; ENST00000558316; ENST00000558506; ENST00000558551; ENST00000558800; ENST00000559011; ENST00000559130; ENST00000559249; ENST00000559532; ENST00000559923; ENST00000560200; ENST00000560338; ENST00000560763; ENST00000560877; ENST00000561023; ENST00000561325; ENST00000561380; ENST00000561406; ENST00000561439; BC007728; BC032866; …	EIF5	eukaryotic translation initiation factor 5	chr14	+	Multiple_Complex	103333544	103345025
TC1300007546.hg.1	3.81	6.07	0.36	0.33	F	F	-4.76	0.0002	0.0079	F	NM_001258406; ENST00000377462; ENST00000449753; OTTHUMT00000045311	IRG1	immunoresponsive 1 homolog (mouse)	chr13	+	Coding	76948497	76958642
TC0800007431.hg.1	9.46	7.28	0.63	0.32	T	T	4.53	0.0002	0.0079	T	NM_001134296; NM_006803; ENST00000174653; ENST00000396926; ENST00000517499; ENST00000517865; ENST00000517922; ENST00000517969; ENST00000518421; ENST00000520685; ENST00000520689; ENST00000521235; ENST00000521280; ENST00000521899; ENST00000522288; ENST00000522320; ENST00000522606; ENST00000523249; ENST00000530375; BC056257; BC056398; OTTHUMT00000376996; OTTHUMT00000376997; OTTHUMT00000376998; OTTHU…	AP3M2	adaptor-related protein complex 3, mu 2 subunit	chr8	+	Multiple_Complex	42152946	42171673
TC1700011953.hg.1	8.19	5.73	0.37	0.83	T	F	5.48	0.0002	0.0079	F	NM_003655; ENST00000269397; ENST00000448310; ENST00000494546; ENST00000495122; BC014967; OTTHUMT00000318007; OTTHUMT00000318008; OTTHUMT00000318009; OTTHUMT00000318010	CBX4	chromobox homolog 4	chr17	-	Multiple_Complex	79833156	79839429
TC2200007963.hg.1	10.07	7.54	0.35	0.83	T	T	5.77	0.0002	0.0079	T	NM_001173533; NM_001173534; NM_001184781; NM_005137; NR_024157; NR_033674; ENST00000263196; ENST00000389262; ENST00000467659; ENST00000473832; ENST00000537045; ENST00000545799; ENST00000608548; ENST00000609958; ENST00000615747; BC032430; BC040500; OTTHUMT00000316504; OTTHUMT00000316505; OTTHUMT00000316506; OTTHUMT00000316507; OTTHUMT00000472499; uc002zos.2	DGCR2; DGCR11	DiGeorge syndrome critical region gene 2; DiGeorge syndrome critical region gene 11 (non-protein coding)	chr22	-	Multiple_Complex	19036282	19122454
TC0800012392.hg.1	10.61	7.33	0.81	1.09	T	F	9.77	0.0002	0.0079	F	NM_013354; NM_054026; ENST00000518021; ENST00000518541; ENST00000518885; ENST00000519918; ENST00000519954; ENST00000519998; ENST00000520178; ENST00000522062; ENST00000523649; ENST00000523917; ENST00000524358; ENST00000628418; BC007315; BC060852; BC070187; OTTHUMT00000376074; OTTHUMT00000376075; OTTHUMT00000376076; OTTHUMT00000376077; OTTHUMT00000376078; OTTHUMT00000376079; OTTHUMT00000376080; OTT…	CNOT7	CCR4-NOT transcription complex subunit 7	chr8	-	Multiple_Complex	17229229	17246878
TC1200012622.hg.1	11.14	7.16	0.99	1.75	T	T	15.83	0.0002	0.0079	T	NM_017842; ENST00000442218; ENST00000442892; ENST00000461620; ENST00000476104; ENST00000551301; BC026344; BC065033; OTTHUMT00000346966; OTTHUMT00000346967; OTTHUMT00000346969; OTTHUMT00000346970; OTTHUMT00000405508	SLC48A1	solute carrier family 48 (heme transporter), member 1	chr12	+	Multiple_Complex	47771587	47782753
TC0100015993.hg.1	2.37	5.32	0.12	1.44	F	F	-7.74	0.0003	0.008	F	NM_001004319; ENST00000339922; BC130596; BC130598; OTTHUMT00000060590	VHLL	von Hippel-Lindau tumor suppressor-like	chr1	-	Coding	156298624	156299637
TC0400012478.hg.1	3.57	6.5	0.77	0.86	F	F	-7.64	0.0003	0.008	F	NM_080874; ENST00000296525; ENST00000505299; ENST00000510578; ENST00000511879; ENST00000512254; BC065710; OTTHUMT00000362344; OTTHUMT00000362345; OTTHUMT00000362346; OTTHUMT00000362347; OTTHUMT00000362348	ASB5	ankyrin repeat and SOCS box containing 5	chr4	-	Multiple_Complex	176213673	176277571
TC1100012638.hg.1	9.34	11.93	0.89	1.03	T	T	-6.02	0.0003	0.008	T	NM_001301779; NM_001301780; NM_001301819; NM_003455; ENST00000336139; ENST00000525391; ENST00000526252; ENST00000528306; ENST00000529250; ENST00000529691; ENST00000530393; ENST00000530944; ENST00000533463; BC013382; OTTHUMT00000387417; OTTHUMT00000387418; OTTHUMT00000387419; OTTHUMT00000387420; OTTHUMT00000387422; OTTHUMT00000387423; OTTHUMT00000387424; OTTHUMT00000387425; OTTHUMT00000387426	ZNF202	zinc finger protein 202	chr11	-	Multiple_Complex	123723927	123741683
TC1600011520.hg.1	5.26	7.68	0.76	0.78	T	T	-5.34	0.0003	0.008	T	NM_052838; ENST00000321367; ENST00000562152; ENST00000563743; ENST00000563957; ENST00000566517; ENST00000568577; ENST00000572252; ENST00000573615; BC012161; OTTHUMT00000109636; OTTHUMT00000434606; OTTHUMT00000434607; OTTHUMT00000434608; OTTHUMT00000434609; OTTHUMT00000434610; OTTHUMT00000434611; OTTHUMT00000437002	2001-09-01	septin 1	chr16	-	Multiple_Complex	30378133	30382850
TC0400007775.hg.1	5.16	7.38	1.27	0.35	F	T	-4.67	0.0003	0.008	F	NM_017855; ENST00000396094; ENST00000506248; ENST00000510709; ENST00000510847; ENST00000514097; BC017796; OTTHUMT00000251562; OTTHUMT00000362659; OTTHUMT00000362660; OTTHUMT00000362661; OTTHUMT00000362662	ODAM	odontogenic, ameloblast asssociated	chr4	+	Multiple_Complex	70196496	70204576
TC1900010625.hg.1	5.36	7.48	0.59	1.17	T	T	-4.35	0.0003	0.008	T	NM_006149; ENST00000307751; ENST00000594209; ENST00000595278; ENST00000595291; ENST00000595342; ENST00000596628; ENST00000597153; ENST00000597803; ENST00000600070; BC003661; BC005146; BC034750; OTTHUMT00000462640; OTTHUMT00000462641; OTTHUMT00000462642; OTTHUMT00000462643; OTTHUMT00000462644; OTTHUMT00000462645; OTTHUMT00000462646; OTTHUMT00000462647; OTTHUMT00000462648	LGALS4	lectin, galactoside-binding, soluble, 4	chr19	-	Multiple_Complex	38801671	38813364
TC0500007395.hg.1	3.68	5.72	0.37	0.51	F	F	-4.09	0.0003	0.008	F	NM_006308; ENST00000302005; BC126272; BC132869; OTTHUMT00000214074; uc003jph.2	HSPB3	heat shock 27kDa protein 3	chr5	+	Coding	54455601	54456384
TC1100007657.hg.1	3.46	5.33	0.33	0.64	F	F	-3.66	0.0003	0.008	F	NM_001005323; ENST00000326855; BC137198; OTTHUMT00000392446	OR5AK2	olfactory receptor, family 5, subfamily AK, member 2	chr11	+	Coding	56988872	56989867
TC0100012935.hg.1	4.17	5.91	0.59	0.3	F	F	-3.33	0.0003	0.008	F	NM_001039361; ENST00000235347; BC112208; BC112210; OTTHUMT00000005512	PRAMEF10	PRAME family member 10	chr1	-	Coding	12892896	12898270
TC1600007317.hg.1	7.05	5	0.58	0.49	T	F	4.13	0.0003	0.008	F	NM_015202; ENST00000261588; ENST00000562207; ENST00000564749; ENST00000565672; ENST00000566023; ENST00000567894; ENST00000568258; ENST00000568622; ENST00000573850; ENST00000618117; BC150276; OTTHUMT00000433723; OTTHUMT00000433724; OTTHUMT00000433725; OTTHUMT00000433726; OTTHUMT00000433727; OTTHUMT00000433728; OTTHUMT00000433992; OTTHUMT00000433999; OTTHUMT00000437289; OTTHUMT00000473859	KIAA0556	KIAA0556	chr16	+	Multiple_Complex	27550133	27780371
TC1300008573.hg.1	7.39	5.31	0.54	0.33	T	F	4.24	0.0003	0.008	F	NM_001243466; NM_001243474; NM_001243476; NM_052851; NM_178006; NM_178007; ENST00000255486; ENST00000336934; ENST00000344312; ENST00000399365; ENST00000439831; ENST00000487412; ENST00000491333; ENST00000498019; ENST00000567873; BC046563; OTTHUMT00000044437; OTTHUMT00000044438; OTTHUMT00000044439; OTTHUMT00000044440; OTTHUMT00000044441; OTTHUMT00000276118; OTTHUMT00000431924; OTTHUMT00000431925; O…	STARD13	StAR-related lipid transfer domain containing 13	chr13	-	Multiple_Complex	33103135	33676835
TC1600008174.hg.1	6.15	4.04	0.23	0.36	T	F	4.32	0.0003	0.008	F	NM_020457; ENST00000303596; BC012182; OTTHUMT00000268879	THAP11	THAP domain containing 11	chr16	+	Multiple_Complex	67842082	67844195
TC0300007410.hg.1	11.57	9.46	0.46	1.02	T	T	4.33	0.0003	0.008	T	NM_001166425; NM_001282617; NM_001282618; NM_001282619; NM_001282620; NM_002070; ENST00000266027; ENST00000313601; ENST00000422163; ENST00000440628; ENST00000441156; ENST00000446079; ENST00000451956; ENST00000468422; ENST00000480090; ENST00000490122; ENST00000491100; ENST00000492383; BC012138; BC014627; BC016995; OTTHUMT00000346688; OTTHUMT00000346689; OTTHUMT00000346690; OTTHUMT00000346691; OTTH…	GNAI2	guanine nucleotide binding protein (G protein), alpha inhibiting activity polypeptide 2	chr3	+	Multiple_Complex	50226292	50259355
TC0800006864.hg.1	7.89	5.65	0.54	0.34	T	F	4.72	0.0003	0.008	F	NM_016353; ENST00000262096; ENST00000517334; ENST00000522184; ENST00000523132; BC039253; BC050272; OTTHUMT00000376014; OTTHUMT00000376015; OTTHUMT00000376016; OTTHUMT00000377087	ZDHHC2	zinc finger, DHHC-type containing 2	chr8	+	Multiple_Complex	17156029	17225779
TC2000009401.hg.1	8.79	6.36	0.57	0.59	T	F	5.4	0.0003	0.008	F	NM_001135773; NM_006038; ENST00000289431; ENST00000422556; BC009481; OTTHUMT00000079658	SPATA2	spermatogenesis associated 2	chr20	-	Coding	49903391	49915543
TC1200012617.hg.1	9.08	6.58	0.35	0.78	T	T	5.67	0.0003	0.008	T	NM_001304480; NM_001304483; NM_001304484; NM_139241; ENST00000395740; ENST00000427716; ENST00000472289; ENST00000473513; ENST00000479023; ENST00000493087; ENST00000494275; ENST00000494977; ENST00000497153; ENST00000525053; ENST00000546442; ENST00000551984; ENST00000583694; BC045552; OTTHUMT00000268017; OTTHUMT00000268018; OTTHUMT00000268019; OTTHUMT00000268020; OTTHUMT00000268021; OTTHUMT00000268…	FGD4	FYVE, RhoGEF and PH domain containing 4	chr12	+	Multiple_Complex	32502043	32646051
TC1200011599.hg.1	7.61	4.98	0.89	0.85	T	F	6.17	0.0003	0.008	F	NM_000895; NM_001256643; NM_001256644; ENST00000228740; ENST00000413268; ENST00000537111; ENST00000547393; ENST00000547982; ENST00000548375; ENST00000548852; ENST00000552091; ENST00000552789; ENST00000553041; BC032528; OTTHUMT00000408655; OTTHUMT00000408656; OTTHUMT00000408657; OTTHUMT00000408659; OTTHUMT00000408660; OTTHUMT00000408661; OTTHUMT00000408662; OTTHUMT00000408663; OTTHUMT00000408665; …	LTA4H	leukotriene A4 hydrolase	chr12	-	Multiple_Complex	96000753	96043520
TC0300011364.hg.1	11.84	9.04	1.38	1.44	T	T	6.97	0.0003	0.008	T	NM_003716; NM_183393; NM_183394; ENST00000283269; ENST00000357948; ENST00000383710; ENST00000462768; ENST00000463002; ENST00000466621; ENST00000468271; ENST00000469292; ENST00000473635; ENST00000474560; ENST00000478408; ENST00000478434; ENST00000478570; ENST00000486172; ENST00000490353; ENST00000490424; ENST00000491424; ENST00000542833; ENST00000612439; ENST00000613879; BC131731; OTTHUMT000003516…	CADPS	Ca++-dependent secretion activator	chr3	-	Multiple_Complex	62398346	62875389
TC2000009925.hg.1	11.55	8.7	0.96	0.71	T	T	7.16	0.0003	0.008	T	NR_003189; OTTHUMT00000079444; OTTHUMT00000079448; OTTHUMT00000079450; OTTHUMT00000388405	SYS1-DBNDD2	SYS1-DBNDD2 readthrough (NMD candidate)	chr20	+	Multiple_Complex	45363169	45410610
TC0600008348.hg.1	9.56	6.54	0.58	1.18	T	F	8.08	0.0003	0.008	F	NM_001031623; NM_001257273; NM_015555; ENST00000357489; ENST00000370702; ENST00000370706; ENST00000370708; ENST00000370710; ENST00000370711; ENST00000444273; ENST00000491832; ENST00000502749; ENST00000504364; ENST00000504603; ENST00000508548; ENST00000508603; ENST00000509071; ENST00000509251; ENST00000510483; ENST00000510989; ENST00000515290; BC021712; BC098382; OTTHUMT00000041035; OTTHUMT0000004…	ZNF451	zinc finger protein 451	chr6	+	Multiple_Complex	57086844	57170307
TC1900008826.hg.1	12.27	9.25	0.68	1.65	T	T	8.11	0.0003	0.008	T	NM_031896; ENST00000222212; ENST00000391766; ENST00000391767; ENST00000468076; BC069332; BC093869; BC113503; OTTHUMT00000139240; OTTHUMT00000139241; OTTHUMT00000139248; OTTHUMT00000318714	CACNG7	calcium channel, voltage-dependent, gamma subunit 7	chr19	+	Multiple_Complex	53909335	53943941
TC0500010599.hg.1	9.65	6.62	1.17	1.12	T	T	8.15	0.0003	0.008	T	NM_000436; ENST00000196371; ENST00000503374; ENST00000508557; ENST00000509987; ENST00000510634; ENST00000512084; ENST00000513081; ENST00000514723; BC009001; OTTHUMT00000211594; OTTHUMT00000367149; OTTHUMT00000367150; OTTHUMT00000367151; OTTHUMT00000367152; OTTHUMT00000367153; OTTHUMT00000367154; OTTHUMT00000367155	OXCT1	3-oxoacid CoA-transferase 1	chr5	-	Multiple_Complex	41730065	41870689
TC1900008560.hg.1	10.21	7.13	0.84	0.85	T	T	8.51	0.0003	0.008	T	NM_001305105; NM_001305108; NM_017432; NR_039904; NR_130963; ENST00000391842; ENST00000578197; ENST00000594151; ENST00000594165; ENST00000594640; ENST00000595934; ENST00000596095; ENST00000596424; ENST00000597730; ENST00000597793; ENST00000598325; ENST00000598632; ENST00000599732; ENST00000600105; ENST00000600603; ENST00000600793; ENST00000601093; ENST00000601501; ENST00000601612; ENST00000601638…	PTOV1; MIR4749	prostate tumor overexpressed 1; microRNA 4749	chr19	+	Multiple_Complex	49850735	49860744
TC0300013978.hg.1	8.63	5.4	0.29	1.22	T	F	9.35	0.0003	0.008	F	NM_001251877; NM_003363; NM_199443; ENST00000265560; ENST00000351842; ENST00000415188; ENST00000416417; ENST00000431357; ENST00000461553; ENST00000462673; ENST00000464168; ENST00000475873; ENST00000483212; ENST00000485450; ENST00000486549; ENST00000488520; ENST00000491791; BC125130; BC125131; OTTHUMT00000346068; OTTHUMT00000346069; OTTHUMT00000346070; OTTHUMT00000346071; OTTHUMT00000346072; OTTHU…	USP4	ubiquitin specific peptidase 4 (proto-oncogene)	chr3	-	Multiple_Complex	49277144	49340712
TC1000006703.hg.1	10.18	6.94	2.34	1.54	T	T	9.43	0.0003	0.008	T	NM_001001973; NM_005174; ENST00000335698; ENST00000356708; ENST00000460362; ENST00000460820; ENST00000462760; ENST00000465936; ENST00000472202; ENST00000473809; ENST00000480528; ENST00000493053; BC000470; BC000931; BC013394; BC016812; BC020824; OTTHUMT00000046708; OTTHUMT00000046709; OTTHUMT00000046710; OTTHUMT00000046711; OTTHUMT00000046712; OTTHUMT00000046713; OTTHUMT00000046714; OTTHUMT0000004…	ATP5C1	ATP synthase, H+ transporting, mitochondrial F1 complex, gamma polypeptide 1	chr10	+	Multiple_Complex	7788129	7807815
TC1300009646.hg.1	12.51	9.08	0.96	1.76	T	T	10.76	0.0003	0.008	T	NM_052867; ENST00000251127; ENST00000376200; ENST00000467264; ENST00000470333; ENST00000497170; OTTHUMT00000045663; OTTHUMT00000045664; OTTHUMT00000045665; OTTHUMT00000045666	NALCN	sodium leak channel, non selective	chr13	-	Multiple_Complex	101053776	101416492
TC0900012184.hg.1	10.66	6.93	1.4	0.85	T	F	13.31	0.0003	0.008	F	NM_013318; ENST00000320547; ENST00000357304; ENST00000422467; ENST00000451855; ENST00000456307; ENST00000458550; ENST00000465931; ENST00000489593; OTTHUMT00000054752; OTTHUMT00000054753; OTTHUMT00000054754; OTTHUMT00000054755; OTTHUMT00000054756; OTTHUMT00000054757	PRRC2B	proline-rich coiled-coil 2B	chr9	+	Multiple_Complex	131430089	131500197
TC0600013794.hg.1	9.18	5.43	1.37	0.97	T	F	13.42	0.0003	0.008	F	NM_020133; ENST00000320285; ENST00000366905; ENST00000366911; ENST00000436279; ENST00000437165; BC020209; OTTHUMT00000042983; OTTHUMT00000042984; OTTHUMT00000042985; OTTHUMT00000042986	AGPAT4	1-acylglycerol-3-phosphate O-acyltransferase 4	chr6	-	Multiple_Complex	161129979	161274075
TC1200012628.hg.1	14.73	10.93	1	1.72	T	T	13.93	0.0003	0.008	T	NM_001098576; NM_003217; ENST00000267115; ENST00000395006; ENST00000423828; ENST00000546796; ENST00000546885; ENST00000546914; ENST00000547013; ENST00000547187; ENST00000547798; ENST00000547832; ENST00000548201; ENST00000548713; ENST00000548894; ENST00000549130; ENST00000549385; ENST00000549445; ENST00000549471; ENST00000549966; ENST00000550040; ENST00000550445; ENST00000550951; ENST00000552370; …	TMBIM6	transmembrane BAX inhibitor motif containing 6	chr12	+	Multiple_Complex	49738993	49764934
TC1100011590.hg.1	13.3	9.23	2.4	1.28	T	T	16.76	0.0003	0.008	T	NM_001243718; NM_001243719; NM_002869; NM_198896; ENST00000310653; ENST00000336083; ENST00000400470; ENST00000536566; ENST00000537446; ENST00000540771; ENST00000541588; ENST00000541795; ENST00000541973; ENST00000545625; BC003617; BC068486; BC096818; OTTHUMT00000259240; OTTHUMT00000259241; OTTHUMT00000397618; OTTHUMT00000397621; OTTHUMT00000397651; OTTHUMT00000397652; OTTHUMT00000397653; OTTHUMT00…	RAB6A	RAB6A, member RAS oncogene family	chr11	-	Multiple_Complex	73675638	73761156
TC0800009494.hg.1	4.79	7.03	0.66	0.39	T	T	-4.72	0.0003	0.0081	T	ENST00000382575	DEFB109P1B	defensin, beta 109, pseudogene 1B	chr8	-	Multiple_Complex	7990415	7997523
TC1900007743.hg.1	7.94	5.9	0.51	0.07	T	F	4.13	0.0003	0.0081	F	NM_001136156; NM_014910; ENST00000311921; ENST00000355898; ENST00000544431; ENST00000586664; ENST00000587084; BC136417; OTTHUMT00000450301; OTTHUMT00000450302; OTTHUMT00000450303; OTTHUMT00000450305; OTTHUMT00000451294	ZNF507	zinc finger protein 507	chr19	+	Multiple_Complex	32345594	32387667
TC0700013441.hg.1	9.08	6.78	0.66	0.86	T	F	4.92	0.0003	0.0081	F	NM_001007245; NM_001197079; NM_001197080; NM_001550; NR_120333; ENST00000005558; ENST00000403825; ENST00000417662; ENST00000421296; ENST00000429071; ENST00000432734; ENST00000440625; ENST00000443101; ENST00000445335; ENST00000466459; ENST00000470441; ENST00000476927; ENST00000486688; ENST00000489994; ENST00000535603; ENST00000621379; BC001272; OTTHUMT00000338480; OTTHUMT00000338700; OTTHUMT000003…	IFRD1	interferon-related developmental regulator 1	chr7	+	Multiple_Complex	112422968	112477203
TC2200008609.hg.1	9.65	6.27	1.11	0.76	T	F	10.39	0.0003	0.0081	F	NM_012473; ENST00000216185; ENST00000403313; ENST00000411915; ENST00000416967; ENST00000487725; BC013726; BC050610; OTTHUMT00000319016; OTTHUMT00000319017; OTTHUMT00000319018; OTTHUMT00000319019; OTTHUMT00000319020	TXN2	thioredoxin 2	chr22	-	Multiple_Complex	36467036	36482030
TC0900011199.hg.1	4.55	7.54	1.05	1.18	F	T	-7.99	0.0003	0.0082	F	NM_205859; ENST00000302681; ENST00000374428; BC111086; OTTHUMT00000053636; uc011lwp.2	OR2K2	olfactory receptor, family 2, subfamily K, member 2	chr9	-	Coding	111327483	111328520
TC0700009581.hg.1	3.21	5.9	0.59	0.78	F	F	-6.44	0.0003	0.0082	F	NM_145304; ENST00000307003; BC021251; OTTHUMT00000327684; uc003wew.3	C7orf33	chromosome 7 open reading frame 33	chr7	+	Coding	148590565	148615860
TSUnmapped00000289.hg.1	4.87	7.34	0.41	1.06	T	T	-5.54	0.0003	0.0082	T	ENST00000628986	RPL7A	ribosomal protein L7a			NonCoding
TC0300013827.hg.1	7.21	5.45	1.03	0.87	T	F	3.38	0.0003	0.0082	F	NM_018031; ENST00000415265; ENST00000419837; ENST00000420783; ENST00000429900; ENST00000438660; ENST00000448293; ENST00000452875; ENST00000461687; ENST00000462064; ENST00000471162; ENST00000472878; ENST00000473238; ENST00000488572; ENST00000489427; ENST00000489684; ENST00000491365; ENST00000492780; ENST00000498023; ENST00000608424; ENST00000610967; ENST00000615452; ENST00000627177; BC101707; BC11…	WDR6	WD repeat domain 6	chr3	+	Multiple_Complex	49007204	49015953
TC0700013428.hg.1	9.62	7.35	0.97	0.2	T	T	4.83	0.0003	0.0082	T	NM_178238; NR_103720; NR_103728; NR_106899; ENST00000414292; ENST00000419749; ENST00000422479; ENST00000422808; ENST00000431140; ENST00000434211; ENST00000438028; ENST00000438231; ENST00000443526; ENST00000443759; ENST00000444073; ENST00000448382; ENST00000452089; ENST00000455145; ENST00000457519; ENST00000470714; ENST00000473757; ENST00000483329; ENST00000488972; ENST00000493091; ENST00000493499…	PILRB; STAG3L5P; PVRIG2P; MIR6840; STAG3L5P-PVRIG2P-PILRB	paired immunoglobin-like type 2 receptor beta; stromal antigen 3-like 5 pseudogene; poliovirus receptor related immunoglobulin domain containing 2, pseudogene; microRNA 6840; STAG3L5P-PVRIG2P-PILRB readthrough	chr7	+	Multiple_Complex	100336079	100367831
TC1700010239.hg.1	9.22	6.72	0.54	0.89	T	T	5.67	0.0003	0.0082	T	NM_020772; ENST00000225388; ENST00000579665; BC108307; BC129990; OTTHUMT00000447015; OTTHUMT00000447016	NUFIP2	nuclear fragile X mental retardation protein interacting protein 2	chr17	-	Coding	29255836	29294148
TC0600009611.hg.1	8.27	5.66	1.11	0.66	T	F	6.1	0.0003	0.0082	F	NM_014320; ENST00000367697; ENST00000448741; ENST00000453452; ENST00000607197; BC008205; BC010290; BC093037; OTTHUMT00000042426; OTTHUMT00000042427; OTTHUMT00000042428; OTTHUMT00000348263	HEBP2	heme binding protein 2	chr6	+	Multiple_Complex	138403531	138422197
TC0800011064.hg.1	11.62	8.97	1.1	0.75	T	T	6.25	0.0003	0.0082	T	NM_004929; ENST00000265431; ENST00000469032; ENST00000473670; ENST00000476853; ENST00000482702; ENST00000497376; ENST00000514406; ENST00000518457; ENST00000520613; ENST00000522070; ENST00000523716; BC006478; BC020864; OTTHUMT00000259338; OTTHUMT00000259339; OTTHUMT00000259340; OTTHUMT00000259341; OTTHUMT00000259342; OTTHUMT00000259343; OTTHUMT00000376489; OTTHUMT00000376490; OTTHUMT00000376491; O…	CALB1	calbindin 1	chr8	-	Multiple_Complex	90058608	90095475
TC0400011180.hg.1	13.67	10.86	0.83	1.19	T	T	7	0.0003	0.0082	T	NM_001037582; NM_024906; ENST00000273908; ENST00000319540; BC137429; BC137432; OTTHUMT00000252635; OTTHUMT00000252636	SCD5	stearoyl-CoA desaturase 5	chr4	-	Coding	82629537	82798857
TC0100010499.hg.1	10.15	6.65	0.83	1	T	T	11.34	0.0003	0.0082	T	NM_001198783; NM_001198786; NM_002697; NR_037163; ENST00000271411; ENST00000367862; ENST00000367865; ENST00000367866; ENST00000420254; ENST00000429375; ENST00000442313; ENST00000443275; ENST00000470928; ENST00000490100; ENST00000492850; ENST00000541643; ENST00000557909; ENST00000559038; ENST00000559648; ENST00000560232; BC001664; BC003571; BC052274; OTTHUMT00000083246; OTTHUMT00000083247; OTTHUMT…	POU2F1	POU class 2 homeobox 1	chr1	+	Multiple_Complex	167220829	167427345
TC0300012857.hg.1	9.31	5.73	0.72	1.32	T	T	11.95	0.0003	0.0082	T	NM_001114397; NM_020865; ENST00000308361; ENST00000329463; ENST00000460695; ENST00000460875; ENST00000462464; ENST00000469977; ENST00000477549; ENST00000479934; ENST00000481332; ENST00000481941; ENST00000491011; ENST00000495598; ENST00000496811; BC036035; OTTHUMT00000353349; OTTHUMT00000353350; OTTHUMT00000353351; OTTHUMT00000353352; OTTHUMT00000353353; OTTHUMT00000353354; OTTHUMT00000353355; OTT…	DHX36	DEAH (Asp-Glu-Ala-His) box polypeptide 36	chr3	-	Multiple_Complex	154272546	154324497
TC0900009145.hg.1	13.65	9.35	1.68	1.88	T	T	19.67	0.0003	0.0082	T	NM_001282611; NM_001282612; NM_006334; NM_014279; ENST00000252854; ENST00000277415; ENST00000339720; ENST00000371793; ENST00000371796; ENST00000371799; ENST00000371801; ENST00000392991; ENST00000483042; ENST00000539529; ENST00000539877; ENST00000545657; ENST00000615948; BC008763; BC011741; OTTHUMT00000054971; OTTHUMT00000054972; OTTHUMT00000054973; OTTHUMT00000054974; OTTHUMT00000054975; OTTHUMT0…	OLFM1	olfactomedin 1	chr9	+	Multiple_Complex	135075243	135121184
TC2100007797.hg.1	17.07	12.75	1.69	1.5	T	T	20.01	0.0003	0.0082	T	NM_001003696; NM_001003697; NM_001003701; NM_001003703; NM_001685; ENST00000284971; ENST00000400087; ENST00000400090; ENST00000400093; ENST00000400094; ENST00000400099; ENST00000457143; ENST00000486002; BC001178; BC066310; OTTHUMT00000171356; OTTHUMT00000171357; OTTHUMT00000171358; OTTHUMT00000171359; OTTHUMT00000171360; OTTHUMT00000171361; OTTHUMT00000171362; OTTHUMT00000171363	ATP5J	ATP synthase, H+ transporting, mitochondrial Fo complex subunit F6	chr21	-	Multiple_Complex	25716503	25735673
TC0100008243.hg.1	11.88	6.23	2.83	0.78	T	F	50.12	0.0003	0.0082	F	NM_001144774; NM_001144775; NM_001144776; NM_001144777; NM_001294348; NM_021952; ENST00000357083; ENST00000371819; ENST00000371821; ENST00000371823; ENST00000371824; ENST00000371827; ENST00000448907; ENST00000463650; ENST00000474675; ENST00000492299; ENST00000494555; BC036071; OTTHUMT00000021709; OTTHUMT00000021710; OTTHUMT00000021711; OTTHUMT00000021712; OTTHUMT00000021713; OTTHUMT00000021714; O…	ELAVL4	ELAV like neuron-specific RNA binding protein 4	chr1	+	Multiple_Complex	50048014	50203786
TC0800012390.hg.1	3.66	5.55	0.61	0.83	F	F	-3.71	0.0003	0.0083	F	ENST00000517522; ENST00000518343; ENST00000520846; ENST00000521876; ENST00000522130	MSR1	macrophage scavenger receptor 1	chr8	-	NonCoding	16250398	16567490
TC0200014848.hg.1	3.38	5.18	0.33	0.21	F	F	-3.48	0.0003	0.0083	F	NM_003742; ENST00000263817; ENST00000439188; ENST00000478354; OTTHUMT00000333616; OTTHUMT00000333618; OTTHUMT00000333619	ABCB11	ATP binding cassette subfamily B member 11	chr2	-	Multiple_Complex	168922938	169031323
TC0600009683.hg.1	9.85	7.52	0.65	0.54	T	T	5.03	0.0003	0.0083	T	NM_001286587; NM_001286588; NM_001286589; NM_016108; ENST00000275235; ENST00000344492; ENST00000357847; ENST00000367596; ENST00000367601; ENST00000447498; ENST00000458219; ENST00000470265; ENST00000494282; ENST00000629020; BC025278; OTTHUMT00000042506; OTTHUMT00000042507; OTTHUMT00000042508; OTTHUMT00000042509; OTTHUMT00000042510; OTTHUMT00000042511; OTTHUMT00000042512; OTTHUMT00000042513; OTTHUM…	AIG1	androgen-induced 1	chr6	+	Multiple_Complex	143059363	143340343
TC0400006689.hg.1	7.8	5.18	1.05	0.36	T	F	6.12	0.0003	0.0083	F	NM_001292038; NM_015274; ENST00000285599; ENST00000504248; ENST00000504960; ENST00000505907; ENST00000510427; BC033307; BC094773; OTTHUMT00000359106; OTTHUMT00000359120; OTTHUMT00000359288; OTTHUMT00000359289; OTTHUMT00000359290	MAN2B2	mannosidase, alpha, class 2B, member 2	chr4	+	Multiple_Complex	6575174	6623362
TC2200009303.hg.1	9.72	7.03	0.72	1.31	T	T	6.47	0.0003	0.0083	T	NM_012324; ENST00000329492; BC009940; BC047527; OTTHUMT00000316730	MAPK8IP2	mitogen-activated protein kinase 8 interacting protein 2	chr22	+	Coding	50600685	50611551
TC0100015093.hg.1	10.65	7.94	0.72	0.79	T	T	6.54	0.0003	0.0083	T	NM_001288821; NM_001288823; NM_058170; NR_110210; NR_110211; NR_110212; ENST00000338858; ENST00000370103; ENST00000462354; ENST00000465523; ENST00000468901; ENST00000536598; BC022531; OTTHUMT00000030142; OTTHUMT00000030143; OTTHUMT00000030144; OTTHUMT00000030145; OTTHUMT00000092518	OLFM3	olfactomedin 3	chr1	-	Multiple_Complex	101802567	101997234
TC0500009700.hg.1	14.35	10.75	1.27	1.4	T	T	12.14	0.0003	0.0083	T	NM_001024649; NM_001746; ENST00000247461; ENST00000452673; ENST00000502296; ENST00000502498; ENST00000502673; ENST00000503126; ENST00000503303; ENST00000504579; ENST00000504734; ENST00000505090; ENST00000506298; ENST00000506654; ENST00000507307; ENST00000508787; ENST00000509563; ENST00000510810; ENST00000513246; ENST00000514032; ENST00000514383; BC003552; BC042843; OTTHUMT00000253500; OTTHUMT0000…	CANX	calnexin	chr5	+	Multiple_Complex	179678628	179731638
TC1600007944.hg.1	15.58	11.26	2.22	2.24	T	T	19.88	0.0003	0.0083	T	NM_020988; NM_138736; ENST00000262493; ENST00000262494; ENST00000562316; ENST00000563440; ENST00000563661; ENST00000564727; ENST00000564798; ENST00000565363; ENST00000568375; ENST00000569295; ENST00000570235; BC030027; OTTHUMT00000256981; OTTHUMT00000256982; OTTHUMT00000434531; OTTHUMT00000434561; OTTHUMT00000434562; OTTHUMT00000434576; OTTHUMT00000434577; OTTHUMT00000434578; OTTHUMT00000434579; …	GNAO1	guanine nucleotide binding protein (G protein), alpha activating activity polypeptide O	chr16	+	Multiple_Complex	56191339	56357444
TC0X00007890.hg.1	4.09	7.33	0.69	1.55	F	T	-9.48	0.0003	0.0084	F	NM_013347; ENST00000373040; BC069791; BC069808; BC069824; BC104013; BC104014; OTTHUMT00000057464	RPA4	replication protein A4	chrX	+	Coding	96883908	96885467
TC2100008549.hg.1	3.36	6.29	0.71	1.06	F	T	-7.6	0.0003	0.0084	F	NM_181622; ENST00000390690; BC103965; OTTHUMT00000128228	KRTAP13-3	keratin associated protein 13-3	chr21	-	Coding	30425265	30425968
TC0500012970.hg.1	4.38	6.73	0.69	0.46	T	T	-5.11	0.0003	0.0084	T	NM_001029886; ENST00000358571; BC132952; BC132954; OTTHUMT00000373234; uc003mgl.2	PFN3	profilin 3	chr5	-	Coding	177400107	177400636
TC0100010651.hg.1	4.16	6.17	0.76	0.98	F	F	-4.03	0.0003	0.0084	F	NM_001195190; ENST00000417563.1; OTTHUMT00000097581; uc057njh.1	LOC730159; RP11-360D2.1	uncharacterized LOC730159; putative novel transcript	chr1	+	Multiple_Complex	173627068	173637191
TC0100010123.hg.1	8.68	6.88	0.86	0.46	T	F	3.48	0.0003	0.0084	F	NM_001135821; NM_001135822; NM_001242824; NM_001242825; NM_002004; ENST00000356657; ENST00000368356; ENST00000447866; ENST00000461507; ENST00000465559; ENST00000467076; ENST00000468479; ENST00000470171; ENST00000471117; ENST00000474345; ENST00000477057; ENST00000487002; ENST00000489003; ENST00000489324; ENST00000490140; ENST00000491013; ENST00000492244; ENST00000492887; ENST00000495308; ENST00000…	FDPS	farnesyl diphosphate synthase	chr1	+	Multiple_Complex	155308748	155320666
TC1300009725.hg.1	8.75	6.52	0.5	0.84	T	T	4.72	0.0003	0.0084	T	NM_001080396; ENST00000375915; BC146878; BC157830; BC157855; BC157862; OTTHUMT00000045736	FAM155A	family with sequence similarity 155, member A	chr13	-	Coding	107163510	107867112
TC0X00008078.hg.1	6.74	4.34	0.99	0.68	T	F	5.3	0.0003	0.0084	F	NM_012216; NM_052817; ENST00000262843; ENST00000443968; ENST00000451923; ENST00000474517; BC017707; OTTHUMT00000057852; OTTHUMT00000057853; OTTHUMT00000057854; OTTHUMT00000348026	MID2	midline 2	chrX	+	Multiple_Complex	107825755	107931637
TC1100011723.hg.1	9.29	6.79	0.46	1.03	T	F	5.63	0.0003	0.0084	F	NM_016578; ENST00000308488; ENST00000440064; ENST00000467567; ENST00000480887; ENST00000526324; ENST00000528095; ENST00000529470; ENST00000530604; ENST00000531026; ENST00000531768; ENST00000532556; ENST00000534794; OTTHUMT00000318075; OTTHUMT00000318076; OTTHUMT00000318077; OTTHUMT00000318078; OTTHUMT00000391061; OTTHUMT00000391062; OTTHUMT00000391063; OTTHUMT00000391064; OTTHUMT00000391065; OTTH…	RSF1	remodeling and spacing factor 1	chr11	-	Multiple_Complex	77659996	77821017
TC0800008011.hg.1	8.66	6.02	0.14	1.28	T	T	6.24	0.0003	0.0084	T	NM_024721; ENST00000458716; ENST00000517585; ENST00000517683; ENST00000518282; ENST00000519536; ENST00000520307; ENST00000521891; ENST00000522409; ENST00000523625; ENST00000523809; ENST00000523885; ENST00000524290; OTTHUMT00000379197; OTTHUMT00000379198; OTTHUMT00000379199; OTTHUMT00000379200; OTTHUMT00000379201; OTTHUMT00000379202; OTTHUMT00000379203; OTTHUMT00000379205; OTTHUMT00000379206; OTTH…	ZFHX4	zinc finger homeobox 4	chr8	+	Multiple_Complex	76681219	76867285
TC0100010393.hg.1	8.55	5.54	0.81	1.35	T	F	8.07	0.0003	0.0084	F	NM_001102445; NM_001113380; NM_001113381; NM_005613; ENST00000367906; ENST00000367908; ENST00000367909; ENST00000421743; ENST00000491263; ENST00000527393; ENST00000527809; ENST00000528938; ENST00000531057; ENST00000533019; BC000737; BC051869; OTTHUMT00000083197; OTTHUMT00000083198; OTTHUMT00000083199; OTTHUMT00000083200; OTTHUMT00000382515; OTTHUMT00000382516; OTTHUMT00000382517; OTTHUMT000003827…	RGS4	regulator of G-protein signaling 4	chr1	+	Multiple_Complex	163068606	163076802
TC0900012276.hg.1	8.5	5.06	1.25	0.89	T	F	10.91	0.0003	0.0084	F	NM_001144877; NM_173690; ENST00000336505; ENST00000373549; ENST00000467917; ENST00000468569; ENST00000477186; ENST00000487795; ENST00000494102; ENST00000605438; BC104030; BC104031; BC104032; OTTHUMT00000054055; OTTHUMT00000054056; OTTHUMT00000356268; OTTHUMT00000356269; OTTHUMT00000356270; OTTHUMT00000356271; OTTHUMT00000356272; OTTHUMT00000470002	SCAI; GOLGA1	suppressor of cancer cell invasion; golgin A1	chr9	-	Multiple_Complex	124942608	125143559
TC0500010999.hg.1	10.41	6.66	0.66	1.78	T	T	13.48	0.0003	0.0084	T	NM_001015892; NM_003187; NM_016283; BC003400; BC007426; BC033320; OTTHUMT00000216793; OTTHUMT00000369183; OTTHUMT00000369189; OTTHUMT00000369190; OTTHUMT00000474396; OTTHUMT00000474643; OTTHUMT00000474644; OTTHUMT00000479681; OTTHUMT00000479682; OTTHUMT00000479683; OTTHUMT00000479684; OTTHUMT00000479685; uc003jwb.3	TAF9; AK6	TAF9 RNA polymerase II, TATA box binding protein (TBP)-associated factor, 32kDa; adenylate kinase 6	chr5	-	Multiple_Complex	69350984	69370013
TC0200015009.hg.1	11.92	7.75	0.84	2.24	T	T	17.94	0.0003	0.0084	T	NM_001256090; NM_001256091; NM_001256092; NM_001256093; NM_001256094; NM_001880; NR_045768; NR_045769; NR_045770; NR_045771; NR_045772; NR_045773; NR_045774; ENST00000264110; ENST00000345739; ENST00000392544; ENST00000409437; ENST00000409499; ENST00000409635; ENST00000409833; ENST00000413123; ENST00000415955; ENST00000417080; ENST00000421438; ENST00000426833; ENST00000428760; ENST00000429579; ENS…	ATF2	activating transcription factor 2	chr2	-	Multiple_Complex	175072250	175168382
TC0100018105.hg.1	4.8	7.81	0.86	0.72	F	T	-8.06	0.0003	0.0085	F	NM_001005487; ENST00000359688; BC136736; BC136738; OTTHUMT00000096869; uc001idi.1	OR13G1	olfactory receptor, family 13, subfamily G, member 1	chr1	-	Coding	247672018	247673063
TC0200016666.hg.1	3.36	6.13	0.58	1.23	F	F	-6.83	0.0003	0.0085	F	NM_000233; ENST00000294954; ENST00000401907; ENST00000403273; ENST00000405626; ENST00000428232; ENST00000477576; OTTHUMT00000251364; OTTHUMT00000323839; OTTHUMT00000323840; OTTHUMT00000323842; OTTHUMT00000323843; OTTHUMT00000325203	LHCGR	luteinizing hormone/choriogonadotropin receptor	chr2	-	Multiple_Complex	48686774	48755741
TC0300012266.hg.1	10.7	13.37	0.86	0.76	T	T	-6.35	0.0003	0.0085	T	NM_001008485; NM_001008486; NM_001008487; NM_001164475; NM_017836; ENST00000315891; ENST00000346785; ENST00000360370; ENST00000383598; ENST00000504035; ENST00000504118; ENST00000505996; ENST00000506102; ENST00000507008; ENST00000507280; ENST00000508835; ENST00000509064; ENST00000509452; ENST00000510651; ENST00000512470; ENST00000512557; ENST00000513464; ENST00000513723; ENST00000514023; ENST00000…	SLC41A3	solute carrier family 41, member 3	chr3	-	Multiple_Complex	126006355	126101561
TC0100018108.hg.1	2.82	5.39	0.15	1.15	F	F	-5.92	0.0003	0.0085	F	NM_012353; ENST00000408896; BC140914; OTTHUMT00000096855; uc010pza.2	OR1C1	olfactory receptor, family 1, subfamily C, member 1	chr1	-	Coding	247757374	247758680
TC1500010042.hg.1	3.69	6.24	0.72	0.93	F	T	-5.88	0.0003	0.0085	F	NM_000499; ENST00000379727; ENST00000395048; ENST00000395049; ENST00000562201; ENST00000564596; ENST00000566503; ENST00000567032; ENST00000569630; ENST00000612821; ENST00000617691; BC023019; OTTHUMT00000286396; OTTHUMT00000421249; OTTHUMT00000421250; OTTHUMT00000421251; OTTHUMT00000421252; OTTHUMT00000421253; OTTHUMT00000421257; uc002ayp.4	CYP1A1	cytochrome P450, family 1, subfamily A, polypeptide 1	chr15	-	Multiple_Complex	74719542	74725610
TC0900009946.hg.1	2.88	5.05	0.29	0.88	F	F	-4.49	0.0003	0.0085	F	NM_014450; ENST00000259608; ENST00000474403; ENST00000486859; ENST00000618781; BC102029; BC104491; BC107484; OTTHUMT00000052322; OTTHUMT00000052323; OTTHUMT00000052324	SIT1	signaling threshold regulating transmembrane adaptor 1	chr9	-	Multiple_Complex	35649295	35650950
TC2200008571.hg.1	5.33	7.48	0.8	0.27	T	T	-4.43	0.0003	0.0085	T	NM_005368; NM_203377; NM_203378; ENST00000359787; ENST00000397326; ENST00000397328; ENST00000401702; ENST00000406324; ENST00000419229; ENST00000442617; ENST00000443033; ENST00000447607; ENST00000451685; BC014547; BC018001; OTTHUMT00000319057; OTTHUMT00000319058; OTTHUMT00000319059; OTTHUMT00000319060; OTTHUMT00000319061; OTTHUMT00000319062; OTTHUMT00000319085; OTTHUMT00000319086; uc003aoa.3; uc00…	MB	myoglobin	chr22	-	Multiple_Complex	35606764	35637951
TC1000008467.hg.1	8.43	6.5	0.51	0.99	T	F	3.82	0.0003	0.0085	F	NM_017824; ENST00000358935; ENST00000462465; ENST00000467521; ENST00000492319; BC015480; OTTHUMT00000049388; OTTHUMT00000049389; OTTHUMT00000049390; OTTHUMT00000049391; uc001khx.1	2005-03-01	membrane associated ring finger 5	chr10	+	Multiple_Complex	92291163	92353964
TC1700010198.hg.1	9.56	7.31	0.61	0.45	T	T	4.76	0.0003	0.0085	T	NM_005148; NM_054035; ENST00000301032; ENST00000335765; ENST00000444148; ENST00000470125; ENST00000484980; ENST00000487844; ENST00000578434; ENST00000581945; BC027176; OTTHUMT00000255842; OTTHUMT00000255843; OTTHUMT00000255844; OTTHUMT00000255845; OTTHUMT00000255846; OTTHUMT00000255847; OTTHUMT00000446178; OTTHUMT00000446344	UNC119	unc-119 lipid binding chaperone	chr17	-	Multiple_Complex	28546707	28552668
TC2100007082.hg.1	10.05	7.55	0.58	1.03	T	T	5.65	0.0003	0.0085	T	NM_001396; NM_101395; NM_130436; NM_130438; ENST00000338785; ENST00000339659; ENST00000398956; ENST00000398960; ENST00000426672; ENST00000455097; ENST00000462274; ENST00000498351; ENST00000608928; OTTHUMT00000194799; OTTHUMT00000194800; OTTHUMT00000194801; OTTHUMT00000194802; OTTHUMT00000194803; OTTHUMT00000194804; OTTHUMT00000194805; OTTHUMT00000268824; OTTHUMT00000473248	DYRK1A	dual specificity tyrosine-(Y)-phosphorylation regulated kinase 1A	chr21	+	Multiple_Complex	37365790	37517450
TC1900009867.hg.1	9.79	7.24	0.37	1.17	T	T	5.87	0.0003	0.0085	T	NM_001291478; NM_014371; NR_111971; ENST00000397410; ENST00000593845; ENST00000594594; ENST00000594893; ENST00000595067; ENST00000595087; ENST00000595136; ENST00000595465; ENST00000595879; ENST00000596195; ENST00000596213; ENST00000596750; ENST00000597994; ENST00000598292; ENST00000599137; ENST00000599488; ENST00000600065; ENST00000600247; ENST00000601147; ENST00000609519; BC000713; OTTHUMT000004…	AKAP8L	A kinase (PRKA) anchor protein 8-like	chr19	-	Multiple_Complex	15380048	15419141
TC0500007972.hg.1	9.85	7.29	0.4	1.16	T	T	5.92	0.0003	0.0085	T	NM_001126336; NM_001164097; NM_001164098; NM_004385; ENST00000265077; ENST00000342785; ENST00000343200; ENST00000502527; ENST00000503923; ENST00000505615; ENST00000507162; ENST00000512590; ENST00000513016; ENST00000513960; ENST00000513984; ENST00000515397; OTTHUMT00000254092; OTTHUMT00000369619; OTTHUMT00000369620; OTTHUMT00000369622; OTTHUMT00000369623; OTTHUMT00000369642; OTTHUMT00000369643; OT…	VCAN	versican	chr5	+	Multiple_Complex	83471465	83582303
TC0300006483.hg.1	11.15	8.51	0.81	0.82	T	T	6.27	0.0003	0.0085	T	NM_003670; ENST00000256495; ENST00000460806; ENST00000467610; BC082238; OTTHUMT00000239244; OTTHUMT00000338956; OTTHUMT00000338957	BHLHE40	basic helix-loop-helix family, member e40	chr3	+	Multiple_Complex	4979116	4985323
TC1600009105.hg.1	10.41	7.73	0.49	1.16	T	T	6.41	0.0003	0.0085	T	NM_001089; ENST00000301732; ENST00000382381; ENST00000563623; ENST00000566200; ENST00000567910; ENST00000569062; BC140895; BC146866; BC151840; OTTHUMT00000250784; OTTHUMT00000435440; OTTHUMT00000435441; OTTHUMT00000435442; OTTHUMT00000435443; OTTHUMT00000435444	ABCA3	ATP binding cassette subfamily A member 3	chr16	-	Multiple_Complex	2275877	2340746
TC0100015588.hg.1	8.33	5.5	0.95	1.04	T	F	7.09	0.0003	0.0085	F	NM_014455; ENST00000539368; ENST00000582693; BC054049; BC064903; OTTHUMT00000038554; OTTHUMT00000038555	RNF115	ring finger protein 115	chr1	-	Multiple_Complex	145738868	145824123
TC0300012281.hg.1	8.83	6	0.89	0.78	T	F	7.11	0.0003	0.0085	F	NM_001040653; NM_025112; NR_104249; ENST00000336332; ENST00000389709; ENST00000514463; ENST00000515545; OTTHUMT00000370327; OTTHUMT00000370328; OTTHUMT00000370329; OTTHUMT00000370377; uc003eiv.3	ZXDC	ZXD family zinc finger C	chr3	-	Multiple_Complex	126437601	126475919
TC2200007971.hg.1	8.77	5.92	0.61	0.93	T	F	7.23	0.0003	0.0085	F	NM_022719; ENST00000252137; ENST00000434568; ENST00000469466; ENST00000472073; BC006542; OTTHUMT00000316432; OTTHUMT00000316433; OTTHUMT00000316434; OTTHUMT00000316435	DGCR14	DiGeorge syndrome critical region gene 14	chr22	-	Multiple_Complex	19130279	19144684
TC0100013674.hg.1	9.82	6.97	1.09	0.74	T	T	7.25	0.0003	0.0085	T	NM_001080418; ENST00000235180; ENST00000373347; ENST00000495979; OTTHUMT00000011554; OTTHUMT00000011555; uc001byc.3	DLGAP3	discs, large (Drosophila) homolog-associated protein 3	chr1	-	Multiple_Complex	34865436	34929585
TC1200012202.hg.1	9.99	7.13	0.56	1.09	T	T	7.26	0.0003	0.0085	T	NM_001137559; NM_016237; ENST00000261819; ENST00000366333; ENST00000422342; ENST00000441917; ENST00000534976; ENST00000535463; ENST00000535472; ENST00000535482; ENST00000535641; ENST00000536416; ENST00000536837; ENST00000538223; ENST00000538334; ENST00000539079; ENST00000539612; ENST00000539871; ENST00000541652; ENST00000541887; ENST00000544314; ENST00000544442; ENST00000545218; ENST00000545801; …	ANAPC5	anaphase promoting complex subunit 5	chr12	-	Multiple_Complex	121308245	121399896
TC2000007509.hg.1	9.13	6.25	0.69	0.92	T	T	7.34	0.0003	0.0085	T	NM_000308; NM_001127695; NM_001167594; ENST00000191018; ENST00000354880; ENST00000372459; ENST00000372484; ENST00000419493; ENST00000480961; ENST00000484855; ENST00000485627; ENST00000493522; ENST00000606000; ENST00000606066; ENST00000606394; ENST00000606782; ENST00000606788; ENST00000607187; ENST00000607212; ENST00000607482; ENST00000607814; ENST00000607841; BC000597; BC093009; OTTHUMT0000008049…	CTSA	cathepsin A	chr20	+	Multiple_Complex	45890144	45898820
TC0700007426.hg.1	10.31	7.32	1.04	1.1	T	T	7.96	0.0003	0.0085	T	NM_001281768; NM_021116; ENST00000297323; ENST00000432715; ENST00000468353; ENST00000621543; OTTHUMT00000340055; OTTHUMT00000340056; OTTHUMT00000340057; uc003tnd.3	ADCY1	adenylate cyclase 1 (brain)	chr7	+	Multiple_Complex	45574140	45723116
TC0300009168.hg.1	12.09	9.06	1.39	0.77	T	T	8.14	0.0003	0.0085	T	NM_016275; ENST00000466234; ENST00000471696; ENST00000477889; ENST00000480740; ENST00000485923; ENST00000492132; ENST00000615547; BC006012; BC008411; BC009556; BC009611; BC026350; BC036738; BC071699; CCDS46936.1; SELT.1.cAug10; uc021xfp.2; uc062pao.1; uc062pap.1; uc062paq.1; uc062par.1; uc062pas.1; uc062pat.1	SELT; SELT.1	selenoprotein T; SELT protein; Selenoprotein T; cDNA FLJ90525 fis, clone NT2RP4001001, highly similar to Selenoprotein T [Source:UniProtKB/TrEMBL;Acc:Q6IAK0]; Transcript Identified by AceView, Entrez Gene ID(s) 51714	chr3	+	Multiple_Complex	150602875	150630447
TC0400012473.hg.1	14.76	11.72	0.64	1.55	T	T	8.22	0.0003	0.0085	T	NM_001261447; NM_001261448; NM_005277; NM_201591; NM_201592; NR_048571; ENST00000280187; ENST00000393658; ENST00000502754; ENST00000503397; ENST00000503563; ENST00000505304; ENST00000505375; ENST00000505561; ENST00000506219; ENST00000506894; ENST00000507080; ENST00000507520; ENST00000507540; ENST00000508323; ENST00000509865; ENST00000512509; ENST00000512610; ENST00000512897; ENST00000513365; ENST…	GPM6A	glycoprotein M6A	chr4	-	Multiple_Complex	175632934	176002691
TC0700010509.hg.1	12.02	8.79	1.33	1.67	T	T	9.44	0.0003	0.0085	T	NM_018947; ENST00000305786; ENST00000409409; ENST00000409764; ENST00000413447; BC005299; BC008475; BC008477; BC009578; BC009579; BC009582; BC009587; BC009602; BC009607; BC014359; BC014361; BC015130; BC016006; BC021994; BC022330; BC067222; BC068464; BC070156; BC070346; BC071761	CYCS	cytochrome c, somatic	chr7	-	Coding	25118651	25125361
TC0100018502.hg.1	11.73	8.4	0.97	1.38	T	T	10.02	0.0003	0.0085	T	NM_001171811; NM_001171812; ENST00000327247; ENST00000368373; ENST00000427500; ENST00000428024; ENST00000460156; ENST00000464536; ENST00000467918; ENST00000470104; ENST00000473570; ENST00000478472; ENST00000484489; ENST00000491081; ENST00000493842; ENST00000497670; BC003356; OTTHUMT00000087203; OTTHUMT00000087204; OTTHUMT00000087205; OTTHUMT00000087207; OTTHUMT00000087208; OTTHUMT00000087209; OTT…	GBA	glucosidase, beta, acid	chr1	-	Multiple_Complex	155234448	155244862
TC1100012633.hg.1	9.22	5.82	1.19	0.63	T	F	10.55	0.0003	0.0085	F	NM_001040151; NM_018400; ENST00000299333; ENST00000392770; ENST00000527125; ENST00000527836; ENST00000528267; ENST00000530277; BC117282; BC126265; OTTHUMT00000387411; OTTHUMT00000387412; OTTHUMT00000387413; OTTHUMT00000387414; OTTHUMT00000387415	SCN3B	sodium channel, voltage gated, type III beta subunit	chr11	-	Multiple_Complex	123629187	123655244
TC0300012048.hg.1	11.28	7.51	1.23	1.4	T	T	13.66	0.0003	0.0085	T	NM_001164342; NM_001164343; NM_001164344; NM_001164345; NM_001164346; NM_001164347; NM_015642; NR_030293; NR_121662; ENST00000357258; ENST00000385036; ENST00000393785; ENST00000462705; ENST00000463497; ENST00000463890; ENST00000464560; ENST00000468769; ENST00000470186; ENST00000470311; ENST00000470556; ENST00000471418; ENST00000474710; ENST00000479879; ENST00000480832; ENST00000481632; ENST000004…	ZBTB20; MIR568	zinc finger and BTB domain containing 20; microRNA 568	chr3	-	Multiple_Complex	114314500	115147280
TC0200010264.hg.1	12.19	8.1	1.66	1.69	T	T	17.1	0.0003	0.0085	T	NM_017694; ENST00000281416; ENST00000392328; ENST00000412482; ENST00000417958; ENST00000432036; ENST00000434582; ENST00000444317; ENST00000445546; ENST00000486123; ENST00000489793; BC050537; OTTHUMT00000255931; OTTHUMT00000334928; OTTHUMT00000334929; OTTHUMT00000334930; OTTHUMT00000334931; OTTHUMT00000334932; OTTHUMT00000334933; OTTHUMT00000334934; OTTHUMT00000334935; uc002urz.2	MFSD6	major facilitator superfamily domain containing 6	chr2	+	Multiple_Complex	190408355	190509205
TC0100012816.hg.1	13.72	9.32	2.13	1.63	T	T	21.15	0.0003	0.0085	T	NM_001009566; NM_001302883; NM_014944; ENST00000361311; ENST00000377298; ENST00000435891; ENST00000464286; ENST00000477264; BC033902; OTTHUMT00000004239; OTTHUMT00000004240; OTTHUMT00000004241; OTTHUMT00000004243; OTTHUMT00000004244	CLSTN1	calsyntenin 1	chr1	-	Multiple_Complex	9729021	9824526
TC0100012350.hg.1	3.89	6.61	0.24	1.03	F	F	-6.59	0.0003	0.0086	F	NM_001004688; ENST00000359682; OTTHUMT00000097356; uc010pzf.2	OR2M2	olfactory receptor, family 2, subfamily M, member 2	chr1	+	Coding	248179986	248181029
TC0100010625.hg.1	3.56	5.64	0.31	0.4	F	F	-4.23	0.0003	0.0086	F	NM_000639; NM_001302746; ENST00000340030; ENST00000367721; BC017502; OTTHUMT00000084276	FASLG	Fas ligand (TNF superfamily, member 6)	chr1	+	Coding	172659008	172666874
TC0700011489.hg.1	4.48	6.52	0.39	0.39	F	F	-4.12	0.0003	0.0086	F	NM_001281450; NM_001281451; NM_178125; ENST00000333149; ENST00000453152; ENST00000488217; ENST00000493498; BC112152; BC112154; BC143787; OTTHUMT00000345925; OTTHUMT00000345926; OTTHUMT00000345927; OTTHUMT00000345928	TRIM50	tripartite motif containing 50	chr7	-	Multiple_Complex	73312536	73328082
TC0100014774.hg.1	8.06	5.79	0.36	0.45	T	F	4.8	0.0003	0.0086	F	NM_198077; NR_024113; ENST00000294661; ENST00000344356; ENST00000471115; ENST00000493514; BC029538; OTTHUMT00000027613; OTTHUMT00000027614; OTTHUMT00000027615; OTTHUMT00000027616	C1orf52	chromosome 1 open reading frame 52	chr1	-	Multiple_Complex	85249953	85259672
TC0X00010053.hg.1	9.09	6.35	0.85	1.01	T	F	6.69	0.0003	0.0086	F	NM_021963; ENST00000373517; BC026325; OTTHUMT00000057225	NAP1L2	nucleosome assembly protein 1-like 2	chrX	-	Coding	73212299	73214874
TC2200008903.hg.1	9.27	6.47	0.64	1.28	T	F	6.97	0.0003	0.0086	F	NM_014507; NM_173467; NR_046423; ENST00000290429; ENST00000327555; ENST00000464244; ENST00000608052; BC042195; OTTHUMT00000319677; OTTHUMT00000319678; OTTHUMT00000319679; OTTHUMT00000472338	MCAT	malonyl-CoA-acyl carrier protein transacylase	chr22	-	Multiple_Complex	43132206	43143397
TC1400010019.hg.1	9.63	5.79	1.29	1.42	T	F	14.28	0.0003	0.0086	F	NM_022151; ENST00000298894; ENST00000556883; BC015044; OTTHUMT00000402775; OTTHUMT00000412685	MOAP1	modulator of apoptosis 1	chr14	-	Coding	93182196	93184928
TC0500007738.hg.1	17.5	12.48	2.25	1.79	T	T	32.4	0.0003	0.0086	T	NM_005909; ENST00000296755; ENST00000504183; ENST00000504492; ENST00000511641; ENST00000512974; ENST00000513526; OTTHUMT00000218561; OTTHUMT00000372646; OTTHUMT00000372647; OTTHUMT00000373347; OTTHUMT00000373348; OTTHUMT00000373349	MAP1B	microtubule associated protein 1B	chr5	+	Multiple_Complex	72107234	72209570
TC1800007066.hg.1	13.31	6.77	2.87	2.37	T	T	93.11	0.0003	0.0086	T	NM_001143826; NM_001143827; NM_001256420; NM_014268; NR_046177; ENST00000300249; ENST00000413393; ENST00000436190; ENST00000538170; ENST00000585592; ENST00000587359; ENST00000588085; ENST00000588349; ENST00000588910; ENST00000589180; ENST00000589699; ENST00000590793; ENST00000591734; BC007318; OTTHUMT00000255753; OTTHUMT00000442237; OTTHUMT00000442239; OTTHUMT00000442240; OTTHUMT00000442241; OTTH…	MAPRE2	microtubule-associated protein, RP/EB family, member 2	chr18	+	Multiple_Complex	34976928	35143470
TC1000007068.hg.1	9.97	7.63	0.78	0.6	T	T	5.05	0.0003	0.0087	T	NM_000818; NM_001134366; ENST00000259271; ENST00000376248; ENST00000376261; ENST00000428517; BC126327; BC126329; OTTHUMT00000047255; OTTHUMT00000047256; OTTHUMT00000047257; OTTHUMT00000047258	GAD2	glutamate decarboxylase 2	chr10	+	Coding	26216307	26304562
TC1400009784.hg.1	8.68	6.22	0.9	0.71	T	F	5.51	0.0003	0.0087	F	NM_001193314; NM_001193315; NM_001193316; NM_001193317; NM_022067; ENST00000327028; ENST00000343765; ENST00000448935; ENST00000553576; ENST00000553691; ENST00000553888; ENST00000555854; ENST00000556412; ENST00000556909; ENST00000557466; ENST00000557658; BC015054	VIPAS39	VPS33B interacting protein, apical-basolateral polarity regulator, spe-39 homolog	chr14	-	Multiple_Complex	77426675	77457952
TC0X00008750.hg.1	5.68	8.63	0.78	0.86	T	T	-7.72	0.0003	0.0088	T	NM_005362; ENST00000370278; ENST00000417212; ENST00000598245; BC000340; BC005963; BC011744; BC016803; BC017389; OTTHUMT00000058744; OTTHUMT00000058745	MAGEA3	MAGE family member A3	chrX	+	Coding	152698752	152702347
TC1400010752.hg.1	3.83	6.76	0.39	1.18	F	T	-7.62	0.0003	0.0088	F	NM_001206920; NM_001306087; ENST00000339762; ENST00000554729; ENST00000556306; ENST00000556826; ENST00000557254; ENST00000557430; OTTHUMT00000412954; OTTHUMT00000412973; OTTHUMT00000412974; OTTHUMT00000412975; OTTHUMT00000412977	SLC35F4	solute carrier family 35, member F4	chr14	-	Multiple_Complex	57563922	57866062
TC1400006562.hg.1	3.73	6.36	0.47	1.04	F	F	-6.16	0.0003	0.0088	F	NM_020366; ENST00000382933; ENST00000400017; ENST00000553500; ENST00000553927; ENST00000554303; ENST00000554750; ENST00000555322; ENST00000555489; ENST00000555587; ENST00000556336; ENST00000557351; ENST00000557606; ENST00000557771; OTTHUMT00000410256; OTTHUMT00000410257; OTTHUMT00000410258; OTTHUMT00000410259; OTTHUMT00000410260; OTTHUMT00000410261; OTTHUMT00000410262; OTTHUMT00000410263; OTTHUMT…	RPGRIP1	retinitis pigmentosa GTPase regulator interacting protein 1	chr14	+	Multiple_Complex	21287939	21351301
TC1200009814.hg.1	4.27	6.78	0.92	0.53	F	F	-5.7	0.0003	0.0088	F	NM_018088; ENST00000307435; ENST00000442295; ENST00000538603; BC042608; OTTHUMT00000400467; OTTHUMT00000400468; OTTHUMT00000400469	FAM90A1	family with sequence similarity 90, member A1	chr12	-	Coding	8221260	8227618
TC0300007677.hg.1	3.57	6.07	0.68	0.96	F	F	-5.67	0.0003	0.0088	F	NR_026866; OTTHUMT00000352067; OTTHUMT00000352068	C3orf49	chromosome 3 open reading frame 49	chr3	+	Multiple_Complex	63819362	63848636
TC0300009238.hg.1	2.76	5.13	0.24	0.93	F	F	-5.15	0.0003	0.0088	F	NM_001101337	C3orf79	chromosome 3 open reading frame 79	chr3	+	Multiple_Complex	153484495	153502697
TC0700013367.hg.1	4.72	6.92	0.56	0.74	T	T	-4.61	0.0003	0.0088	T	NM_153363; ENST00000255746; ENST00000421025; BC033523; OTTHUMT00000344317; uc003tsx.3	ZNF679	zinc finger protein 679	chr7	+	Coding	64228474	64266931
TC0200010805.hg.1	7.74	5.76	0.24	0.74	T	F	3.94	0.0003	0.0088	F	NM_001079866; NM_001257342; NM_001257343; NM_001257344; NM_004328; ENST00000359273; ENST00000392109; ENST00000392110; ENST00000392111; ENST00000412366; ENST00000423377; ENST00000426649; ENST00000428880; ENST00000430322; ENST00000431802; ENST00000436603; ENST00000439945; ENST00000443791; ENST00000456050; ENST00000460579; ENST00000465706; ENST00000471576; ENST00000477422; ENST00000490188; ENST00000…	BCS1L	BCS1 homolog, ubiquinol-cytochrome c reductase complex chaperone	chr2	+	Multiple_Complex	218658764	218663443
TC0400012245.hg.1	9.12	6.9	0.63	0.49	T	F	4.68	0.0003	0.0088	F	NM_001031700; NM_001128424; NM_016613; ENST00000296530; ENST00000393807; ENST00000585682; ENST00000587787; ENST00000589306; ENST00000590648; ENST00000592057; ENST00000592586; ENST00000593260; BC043193; OTTHUMT00000365227; OTTHUMT00000365228; OTTHUMT00000365229; OTTHUMT00000365230; OTTHUMT00000365232; OTTHUMT00000365233; OTTHUMT00000365234; OTTHUMT00000460767; OTTHUMT00000460768	FAM198B	family with sequence similarity 198, member B	chr4	-	Multiple_Complex	158124474	158173318
TC0300009597.hg.1	9.84	7.48	0.58	0.46	T	F	5.12	0.0003	0.0088	F	NM_006218; ENST00000263967; ENST00000462255; ENST00000468036; ENST00000477735; BC113601; BC113603; OTTHUMT00000348409; OTTHUMT00000348478; OTTHUMT00000348479; OTTHUMT00000348480	PIK3CA	phosphatidylinositol-4,5-bisphosphate 3-kinase, catalytic subunit alpha	chr3	+	Multiple_Complex	179148114	179240093
TC1700008573.hg.1	9.93	7.46	0.41	1.31	T	T	5.52	0.0003	0.0088	T	NM_007372; NM_203499; ENST00000359353; ENST00000389924; ENST00000457800; ENST00000577940; ENST00000577978; ENST00000578137; ENST00000578593; ENST00000578681; ENST00000579511; ENST00000579539; ENST00000580108; ENST00000581135; ENST00000581477; ENST00000581767; ENST00000582985; ENST00000583590; ENST00000584010; ENST00000584261; ENST00000584951; BC015505; BC093081; OTTHUMT00000444367; OTTHUMT0000044…	DDX42	DEAD (Asp-Glu-Ala-Asp) box helicase 42	chr17	+	Multiple_Complex	63773603	63819317
TC0500010731.hg.1	7.77	5.1	0.82	0.86	T	F	6.34	0.0003	0.0088	F	NM_019087; ENST00000502271; ENST00000504924; ENST00000505383; ENST00000505630; ENST00000507646; ENST00000510591; ENST00000620747; BC026093; OTTHUMT00000368429; OTTHUMT00000368430; OTTHUMT00000368431; OTTHUMT00000368432; OTTHUMT00000368433; OTTHUMT00000368434; uc003jpg.1	ARL15	ADP-ribosylation factor like GTPase 15	chr5	-	Multiple_Complex	53883945	54310582
TC0400012938.hg.1	8.14	5.25	1.11	0.79	T	F	7.41	0.0003	0.0088	F	NM_001300735; NM_001300736; NM_152545; ENST00000264400; ENST00000335927; ENST00000436139; ENST00000504863; ENST00000507538; ENST00000509081; ENST00000514889; ENST00000613784; BC121003; BC121004; OTTHUMT00000362830; OTTHUMT00000362831; OTTHUMT00000362832; OTTHUMT00000362833; OTTHUMT00000362834; OTTHUMT00000362835; OTTHUMT00000362844	RASGEF1B	RasGEF domain family member 1B	chr4	-	Multiple_Complex	81426393	81471928
TC0500013167.hg.1	7.8	4.89	0.61	1.1	T	F	7.52	0.0003	0.0088	F	NM_001297548; NM_003432; NR_123719; NR_123720; ENST00000306938; ENST00000502623; ENST00000504359; ENST00000505606; ENST00000507218; ENST00000507231; ENST00000508259; ENST00000509156; ENST00000509341; ENST00000509634; ENST00000509931; ENST00000510026; ENST00000510037; ENST00000511736; ENST00000515326; BC035875; OTTHUMT00000367979; OTTHUMT00000367980; OTTHUMT00000367981; OTTHUMT00000367982; OTTHUMT…	ZNF131	zinc finger protein 131	chr5	+	Multiple_Complex	43120883	43192021
TC0600008120.hg.1	8.01	5.02	1.07	0.76	T	T	7.9	0.0003	0.0088	T	NM_018426; ENST00000259746; ENST00000323267; ENST00000371893; ENST00000497371; ENST00000525294; ENST00000525873; ENST00000527188; ENST00000532634; ENST00000533121; ENST00000534326; BC136769; OTTHUMT00000040709; OTTHUMT00000040710; OTTHUMT00000040711; OTTHUMT00000040712; OTTHUMT00000040713; OTTHUMT00000395709; OTTHUMT00000395710; OTTHUMT00000395711; OTTHUMT00000395712	TMEM63B	transmembrane protein 63B	chr6	+	Multiple_Complex	44126914	44155519
TC1000008716.hg.1	10.24	7.23	0.53	1.47	T	T	8.07	0.0003	0.0088	T	NM_001199378; NM_001199379; NM_004193; ENST00000369983; ENST00000476019; BC117681; BC117682; OTTHUMT00000050051; OTTHUMT00000050052	GBF1	golgi brefeldin A resistant guanine nucleotide exchange factor 1	chr10	+	Multiple_Complex	102245498	102382899
TC0800009764.hg.1	9.3	5.52	0.81	1.27	T	T	13.76	0.0003	0.0088	T	NM_015310; NM_206909; ENST00000286485; ENST00000327040; ENST00000428502; ENST00000440756; ENST00000517971; ENST00000518303; ENST00000518315; ENST00000518963; ENST00000519633; ENST00000519653; ENST00000519851; ENST00000520789; ENST00000520858; ENST00000521027; ENST00000521475; ENST00000521841; ENST00000521878; ENST00000523619; ENST00000614430; ENST00000615573; BC075044; BC075045; OTTHUMT0000037486…	PSD3	pleckstrin and Sec7 domain containing 3	chr8	-	Multiple_Complex	18527301	19084730
TC0200013286.hg.1	4.85	7.84	0.75	1.06	T	T	-7.94	0.0003	0.0089	T	NM_000542; NM_198843; ENST00000393822; ENST00000409383; ENST00000428225; ENST00000473692; ENST00000491167; ENST00000494165; ENST00000519937; BC032785; OTTHUMT00000252499; OTTHUMT00000329847; OTTHUMT00000329848; OTTHUMT00000329850; OTTHUMT00000329851; OTTHUMT00000329852	SFTPB	surfactant protein B	chr2	-	Multiple_Complex	85657314	85668741
TC0300008097.hg.1	3.91	6.22	0.69	0.58	F	F	-4.97	0.0003	0.0089	F	NM_001005338; ENST00000354565; OTTHUMT00000359100; uc011bgt.2	OR5H1	olfactory receptor, family 5, subfamily H, member 1	chr3	+	Multiple_Complex	98132698	98133639
TC0100009352.hg.1	4.25	6.15	0.62	0.7	T	F	-3.74	0.0003	0.0089	F	NM_001040709; ENST00000369872; ENST00000475497; BC113102; BC113103; OTTHUMT00000030191; OTTHUMT00000030192	SYPL2	synaptophysin-like 2	chr1	+	Multiple_Complex	109466478	109482142
TC1400010047.hg.1	3.19	4.99	0.37	0.26	F	F	-3.48	0.0003	0.0089	F	NM_001080451; ENST00000334708; BC146962; OTTHUMT00000413091	SERPINA11	serpin peptidase inhibitor, clade A (alpha-1 antiproteinase, antitrypsin), member 11	chr14	-	Multiple_Complex	94442464	94452790
TC0100012668.hg.1	6.87	4.71	0.51	0.65	T	F	4.48	0.0003	0.0089	F	NM_015557; ENST00000262450; ENST00000377999; ENST00000462991; ENST00000475121; ENST00000491020; ENST00000496404; OTTHUMT00000002823; OTTHUMT00000002824; OTTHUMT00000002825; OTTHUMT00000002826; OTTHUMT00000002827; OTTHUMT00000002828	CHD5	chromodomain helicase DNA binding protein 5	chr1	-	Coding	6101787	6180134
TC1300008873.hg.1	9.88	7.25	0.55	0.61	T	F	6.18	0.0003	0.0089	F	NM_003850; ENST00000378654; ENST00000433022; ENST00000434484; ENST00000467222; ENST00000470760; ENST00000481279; ENST00000484941; ENST00000493152; ENST00000497202; BC027587; OTTHUMT00000044852; OTTHUMT00000044854; OTTHUMT00000044855; OTTHUMT00000044856; OTTHUMT00000044857; OTTHUMT00000044858; OTTHUMT00000044859; OTTHUMT00000044860; OTTHUMT00000044861; uc001vbs.3	SUCLA2	succinate-CoA ligase, ADP-forming, beta subunit	chr13	-	Multiple_Complex	47936456	48001326
TC1600007362.hg.1	12.17	9.54	0.91	0.53	T	T	6.18	0.0003	0.0089	T	NM_001308230; NM_007245; NM_017492; NM_145714; NM_148414; NM_148415; NM_148416; ENST00000325215; ENST00000336783; ENST00000340394; ENST00000382686; ENST00000395547; ENST00000561539; ENST00000561732; ENST00000562583; ENST00000562686; ENST00000562867; ENST00000563314; ENST00000564035; ENST00000564162; ENST00000564284; ENST00000564304; ENST00000564656; ENST00000565845; ENST00000565971; ENST000005660…	ATXN2L	ataxin 2-like	chr16	+	Multiple_Complex	28823035	28837237
TC1200012808.hg.1	10.35	7.72	0.8	1.19	T	T	6.2	0.0003	0.0089	T	NM_014925; ENST00000358907; ENST00000393811; ENST00000429355; ENST00000441731; ENST00000466401; ENST00000546843; ENST00000547019; ENST00000547262; ENST00000548161; ENST00000551465; ENST00000552428; BC041857; BC104995; BC112226; BC143605; OTTHUMT00000326573; OTTHUMT00000326574; OTTHUMT00000326575; OTTHUMT00000409576; OTTHUMT00000409577; OTTHUMT00000409578; OTTHUMT00000409579; OTTHUMT00000409580; O…	R3HDM2	R3H domain containing 2	chr12	-	Multiple_Complex	57253762	57310463
TC1900008824.hg.1	10.24	7.42	0.95	1.13	T	T	7.09	0.0003	0.0089	T	NM_001020818; NM_001020819; NM_001020820; NM_001020821; NM_001290188; NM_001290189; NM_001290190; NM_001290191; NM_001290192; NM_001290193; NM_001290194; NM_138373; ENST00000336967; ENST00000391768; ENST00000391769; ENST00000391770; ENST00000391771; ENST00000414489; ENST00000421337; ENST00000439000; ENST00000448420; BC013995; BC095412; OTTHUMT00000134336; OTTHUMT00000134337; OTTHUMT00000134338; O…	MYADM	myeloid-associated differentiation marker	chr19	+	Multiple_Complex	53864763	53876437
TC0200009806.hg.1	8.94	5.92	0.58	0.86	T	F	8.16	0.0003	0.0089	F	NM_001199135; NM_004180; NM_133484; ENST00000259075; ENST00000392749; ENST00000402568; ENST00000403609; ENST00000405852; ENST00000406287; ENST00000429217; ENST00000432002; ENST00000432692; ENST00000437623; ENST00000439442; ENST00000440506; ENST00000441987; ENST00000456358; ENST00000457887; ENST00000461338; ENST00000463502; ENST00000468831; ENST00000470324; ENST00000477952; ENST00000483622; ENST00…	TANK	TRAF family member-associated NFKB activator	chr2	+	Multiple_Complex	161136908	161236221
TC1200006475.hg.1	7.6	4.57	0.88	1.28	T	F	8.19	0.0003	0.0089	F	NM_001039029; NM_001163925; NM_001163926; ENST00000299194; ENST00000535041; ENST00000539859; ENST00000540378; ENST00000542529; ENST00000543694; ENST00000543730; ENST00000543818; ENST00000544489; ENST00000545157; ENST00000546157; ENST00000546167; BC146894; BC146910; BC150568; uc001qju.2	LRTM2	leucine-rich repeats and transmembrane domains 2	chr12	+	Multiple_Complex	1820267	1836752
TC0200011034.hg.1	9.76	6.06	0.82	1.41	T	T	12.93	0.0003	0.0089	T	NM_001130849; NM_001130850; NM_016289; ENST00000258418; ENST00000409788; ENST00000410084; ENST00000478152; ENST00000484398; ENST00000493540; ENST00000614925; BC020570; OTTHUMT00000256955; OTTHUMT00000332592; OTTHUMT00000332593; OTTHUMT00000332594; OTTHUMT00000332595; OTTHUMT00000332596	CAB39	calcium binding protein 39	chr2	+	Multiple_Complex	230712842	230821075
TC0100009938.hg.1	13.82	9.83	2.12	2.71	T	T	15.85	0.0003	0.0089	T	NM_006818; ENST00000368921; BC006471; BC008445; BC009624; BC019253; BC021703; BC022448; OTTHUMT00000085103	MLLT11	myeloid/lymphoid or mixed-lineage leukemia; translocated to, 11	chr1	+	Multiple_Complex	151057758	151068497
TC1100013129.hg.1	12.13	7.42	1.75	1.28	T	T	26.22	0.0003	0.0089	T	NM_001909; ENST00000236671; ENST00000367196; ENST00000429746; ENST00000433655; ENST00000438213; ENST00000497544; BC016320; OTTHUMT00000104272; OTTHUMT00000105334; OTTHUMT00000105335; OTTHUMT00000105336; OTTHUMT00000105337; OTTHUMT00000142060; uc001luc.2	CTSD	cathepsin D	chr11	-	Multiple_Complex	1752752	1763992
TC0100007671.hg.1	5.87	8.11	0.87	0.51	T	T	-4.72	0.0003	0.009	T	NM_001099434; ENST00000409358; ENST00000487056; BC128073; OTTHUMT00000015735; OTTHUMT00000328293; uc001bun.2	DCDC2B	doublecortin domain containing 2B	chr1	+	Multiple_Complex	32209094	32216196
TC0200015571.hg.1	4.08	6.22	0.63	0.57	T	T	-4.4	0.0003	0.009	T	NM_020989; ENST00000282141; BC074954; BC074955; OTTHUMT00000256474; uc002vco.4	CRYGC	crystallin gamma C	chr2	-	Coding	208128137	208129830
TC0100015483.hg.1	8.8	6.63	0.58	0.62	T	F	4.49	0.0003	0.009	F	NM_001200001; NM_024408; ENST00000256646; ENST00000478864; ENST00000479412; ENST00000489731; ENST00000493703; ENST00000579475; ENST00000602566; ENST00000612822; BC071562; OTTHUMT00000033679; OTTHUMT00000033682; OTTHUMT00000033683; OTTHUMT00000033684; OTTHUMT00000033685; OTTHUMT00000468100	NOTCH2	notch 2	chr1	-	Multiple_Complex	119911553	120069703
TC0300011077.hg.1	7.78	5.47	0.91	0.17	T	F	4.94	0.0003	0.009	F	NM_001006115; NM_001242829; NM_153273; ENST00000321599; ENST00000395238; ENST00000460540; ENST00000468463; ENST00000479464; ENST00000495152; ENST00000495798; ENST00000498149; ENST00000613416; BC012944; OTTHUMT00000350380; OTTHUMT00000350381; OTTHUMT00000350382; OTTHUMT00000350383; OTTHUMT00000350384; OTTHUMT00000350385; OTTHUMT00000350386; uc003cxn.1; uc021wyl.1	IP6K1	inositol hexakisphosphate kinase 1	chr3	-	Multiple_Complex	49724294	49786542
TC0800007004.hg.1	9.83	7.44	1.04	1.16	T	T	5.23	0.0003	0.009	T	NM_001160036; NM_001160037; NM_015178; ENST00000251822; ENST00000517528; ENST00000518534; ENST00000519210; ENST00000519685; ENST00000522948; ENST00000523918; ENST00000524077; BC034917; OTTHUMT00000215101; OTTHUMT00000375197; OTTHUMT00000375198; OTTHUMT00000375199; OTTHUMT00000375200; OTTHUMT00000375201; OTTHUMT00000375202; OTTHUMT00000375203	RHOBTB2	Rho-related BTB domain containing 2	chr8	+	Multiple_Complex	22987417	23020199
TC0700008583.hg.1	8.31	4.77	1.29	0.84	T	F	11.65	0.0003	0.009	F	NM_001283; ENST00000337619; ENST00000429457; ENST00000443943; BC003561; OTTHUMT00000347439; OTTHUMT00000347441; OTTHUMT00000347442	AP1S1	adaptor-related protein complex 1 sigma 1 subunit	chr7	+	Coding	101154397	101161596
TC0X00011173.hg.1	13.29	8.45	1.21	3.01	T	T	28.67	0.0003	0.009	T	NM_004135; NM_174869; ENST00000217901; ENST00000370092; ENST00000370093; ENST00000427365; ENST00000444338; ENST00000444450; ENST00000454076; ENST00000461215; ENST00000491235; ENST00000495356; ENST00000497043; ENST00000619865; BC000933; BC001902; OTTHUMT00000061080; OTTHUMT00000061081; OTTHUMT00000061082; OTTHUMT00000061083; OTTHUMT00000061084; OTTHUMT00000061085; OTTHUMT00000061086; OTTHUMT000000…	IDH3G	isocitrate dehydrogenase 3 (NAD+) gamma	chrX	-	Multiple_Complex	153785766	153794523
TC1500007754.hg.1	4.09	6.77	0.82	1	F	F	-6.41	0.0003	0.0091	F	THSD4.kAug10-unspliced	THSD4	Transcript Identified by AceView, Entrez Gene ID(s) 79875	chr15	+	Unassigned	71722477	71724068
TC1900012039.hg.1	5.99	8.29	0.75	0.94	T	T	-4.92	0.0004	0.0091	T	NM_001080978; NM_001278406; ENST00000314446; ENST00000391746; ENST00000391748; ENST00000391749; ENST00000434421; ENST00000455108; ENST00000471216; ENST00000493242; BC036827	LILRB2	leukocyte immunoglobulin-like receptor, subfamily B (with TM and ITIM domains), member 2	chr19	-	Multiple_Complex	54273821	54281184
TC0700013525.hg.1	3.28	5.44	0.74	0.35	F	F	-4.47	0.0003	0.0091	F	ENST00000421730; OTTHUMT00000479254	FAM126A	family with sequence similarity 126, member A	chr7	-	NonCoding	22889371	22941190
TC0700010245.hg.1	4.82	6.96	0.6	0.74	F	T	-4.4	0.0004	0.0091	F	NM_001037763; ENST00000399429; ENST00000430711; ENST00000435823; ENST00000444268; ENST00000453441; ENST00000465339; BC136892; OTTHUMT00000315899; OTTHUMT00000315900; OTTHUMT00000315901; OTTHUMT00000315902; OTTHUMT00000315903; OTTHUMT00000315904	COL28A1	collagen, type XXVIII, alpha 1	chr7	-	Multiple_Complex	7356203	7535853
TC0100016633.hg.1	10.34	7.89	1.94	1.69	T	T	5.45	0.0004	0.0091	T	NM_001102450; NM_033345; ENST00000258302; ENST00000367556; ENST00000367557; ENST00000483095; ENST00000491420; ENST00000508450; ENST00000515211; BC069677; BC069718; BC103865; BC103866; BC103867; OTTHUMT00000085200; OTTHUMT00000085202; OTTHUMT00000358978; OTTHUMT00000358979; OTTHUMT00000358980; OTTHUMT00000358981; OTTHUMT00000358982	RGS8	regulator of G-protein signaling 8	chr1	-	Multiple_Complex	182641813	182684576
TC1300006658.hg.1	11.17	8.58	0.53	1.23	T	T	6.02	0.0004	0.0091	T	NM_001291965; NM_006646; ENST00000335327; ENST00000361042; ENST00000496788; BC050283; OTTHUMT00000044258; OTTHUMT00000044259	WASF3	WAS protein family, member 3	chr13	+	Multiple_Complex	26557703	26688948
TC0800011872.hg.1	5.61	8.93	1.2	0.62	T	T	-9.99	0.0004	0.0092	T	NM_001045556; NM_001045557; NM_001282964; NM_001282965; NM_006748; ENST00000338087; ENST00000395352; ENST00000427060; ENST00000517549; ENST00000517615; ENST00000517648; ENST00000517932; ENST00000518565; ENST00000518594; ENST00000519341; ENST00000519504; ENST00000519558; ENST00000519747; ENST00000520106; ENST00000521302; ENST00000521823; ENST00000522002; ENST00000522119; ENST00000522432; ENST00000…	SLA	Src-like-adaptor	chr8	-	Multiple_Complex	133036724	133103066
TC1500008896.hg.1	4.99	7.51	0.8	0.72	T	T	-5.71	0.0004	0.0092	T	NM_001252024; NM_001252030; ENST00000256552; ENST00000397795; ENST00000542188; ENST00000557948; ENST00000558070; ENST00000558212; ENST00000558445; ENST00000558768; ENST00000559177; ENST00000559179; ENST00000560658; ENST00000560801; OTTHUMT00000251378; OTTHUMT00000417166; OTTHUMT00000417167; OTTHUMT00000417168; OTTHUMT00000417380; OTTHUMT00000417381; OTTHUMT00000417382; OTTHUMT00000417383; OTTHUMT…	TRPM1	transient receptor potential cation channel, subfamily M, member 1	chr15	-	Multiple_Complex	31001061	31161273
TC1800008734.hg.1	3.9	6.4	1.09	0.66	F	F	-5.65	0.0004	0.0092	F	NM_139171; ENST00000307844; ENST00000577499; ENST00000581310; ENST00000584040; OTTHUMT00000256000; OTTHUMT00000447973; OTTHUMT00000447974; uc010xdt.2	STARD6	StAR-related lipid transfer domain containing 6	chr18	-	Multiple_Complex	54324358	54357964
TC1400009834.hg.1	9.14	6.68	0.67	0.69	T	T	5.53	0.0004	0.0092	T	NM_001278940; NM_015859; NM_201595; ENST00000298173; ENST00000434192; ENST00000553612; ENST00000556268; BC107155; BC107156; OTTHUMT00000413309; OTTHUMT00000413310; OTTHUMT00000413311; OTTHUMT00000413312	GTF2A1	general transcription factor IIA 1	chr14	-	Multiple_Complex	81175452	81221377
TC1200007010.hg.1	9.04	5.84	1.07	0.98	T	F	9.23	0.0004	0.0092	F	NM_001143821; NM_001190860; NM_001256470; NM_001256787; NM_019012; ENST00000299275; ENST00000424268; ENST00000429027; ENST00000510738; ENST00000534979; ENST00000535357; ENST00000536974; ENST00000537027; ENST00000538034; ENST00000538068; ENST00000538305; ENST00000538677; ENST00000538714; ENST00000538972; ENST00000539256; ENST00000540972; BC127091; BC127092; OTTHUMT00000397012; OTTHUMT00000397013; …	PLEKHA5	pleckstrin homology domain containing, family A member 5	chr12	+	Multiple_Complex	19129692	19528436
TC0400009033.hg.1	14.1	10.57	0.9	1.29	T	T	11.57	0.0004	0.0092	T	NM_001130067; NM_001302692; NM_001302693; NM_001302694; NM_015271; ENST00000338700; ENST00000433687; ENST00000437508; ENST00000441616; ENST00000460908; ENST00000479711; ENST00000482578; ENST00000491446; ENST00000494872; ENST00000496978; ENST00000502281; ENST00000632856; BC011052; OTTHUMT00000342649; OTTHUMT00000342650; OTTHUMT00000342652; OTTHUMT00000342667; OTTHUMT00000342668; OTTHUMT00000342669…	TRIM2	tripartite motif containing 2	chr4	+	Multiple_Complex	153152342	153339322
TC0200016591.hg.1	11.11	7.29	1.27	1.59	T	T	14.14	0.0004	0.0092	T	NM_001207067; NM_001207068; NM_001207069; NM_014670; ENST00000359893; ENST00000409226; ENST00000410110; ENST00000419090; ENST00000447069; ENST00000450637; ENST00000452206; ENST00000452790; ENST00000460660; ENST00000463310; ENST00000464483; ENST00000491576; BC001804; BC026303; OTTHUMT00000335976; OTTHUMT00000335979; OTTHUMT00000335980; OTTHUMT00000335981; OTTHUMT00000335982; OTTHUMT00000335984; OT…	BZW1	basic leucine zipper and W2 domains 1	chr2	+	Multiple_Complex	200810594	200823846
TC1900009559.hg.1	3.16	5.87	0.44	0.89	F	F	-6.57	0.0004	0.0093	F	NM_024690; ENST00000397910; ENST00000596768; ENST00000596956; ENST00000599436; ENST00000601404; OTTHUMT00000402806; OTTHUMT00000402976; OTTHUMT00000402977; OTTHUMT00000402978; OTTHUMT00000460024; uc002mkp.3	MUC16	mucin 16, cell surface associated	chr19	-	Multiple_Complex	8848844	8981342
TC0X00007651.hg.1	3.89	6.61	0.46	0.76	F	F	-6.56	0.0004	0.0093	F	NM_203303; ENST00000339534; BC021176; OTTHUMT00000057260	ZCCHC13	zinc finger, CCHC domain containing 13	chrX	+	Coding	74304190	74305034
TC0100015918.hg.1	10.35	8.46	0.5	1.03	T	T	3.72	0.0004	0.0093	T	NM_017582; ENST00000292211; ENST00000467683; ENST00000474181; ENST00000476612; ENST00000483639; ENST00000491572; ENST00000497453; OTTHUMT00000090704; OTTHUMT00000090705; OTTHUMT00000090706; OTTHUMT00000090707; OTTHUMT00000090708; OTTHUMT00000090709; OTTHUMT00000099004	UBE2Q1	ubiquitin-conjugating enzyme E2Q family member 1	chr1	-	Multiple_Complex	154548575	154559028
TC0200012320.hg.1	8.51	6.3	0.68	0.6	T	F	4.63	0.0004	0.0093	F	NM_001270425; NM_003618; ENST00000263881; ENST00000341681; ENST00000414968; ENST00000429397; ENST00000437545; ENST00000437968; ENST00000465701; ENST00000474502; ENST00000475457; ENST00000479708; ENST00000484274; ENST00000495648; ENST00000497566; BC071579; OTTHUMT00000219966; OTTHUMT00000331770; OTTHUMT00000331771; OTTHUMT00000331773; OTTHUMT00000331774; OTTHUMT00000331775; OTTHUMT00000331776; OTT…	MAP4K3	mitogen-activated protein kinase kinase kinase kinase 3	chr2	-	Multiple_Complex	39249266	39437312
TC2000006627.hg.1	9.43	6.98	0.77	0.82	T	T	5.46	0.0004	0.0093	T	NM_001819; ENST00000378961; ENST00000455042; ENST00000488832; BC000375; OTTHUMT00000077897; OTTHUMT00000077898; OTTHUMT00000077899	CHGB	chromogranin B	chr20	+	Multiple_Complex	5911328	5925361
TC0X00009977.hg.1	9.43	6.75	0.58	0.97	T	F	6.4	0.0004	0.0093	F	NM_001256185; NM_001256186; NM_001256187; NM_001256188; NM_013346; ENST00000276105; ENST00000374274; ENST00000465030; ENST00000483560; ENST00000490561; ENST00000622259; ENST00000622277; BC103847; BC103848; OTTHUMT00000057094; OTTHUMT00000057095; OTTHUMT00000057096; OTTHUMT00000057097; OTTHUMT00000057098	SNX12	sorting nexin 12	chrX	-	Multiple_Complex	71056332	71073426
TC1100010905.hg.1	8.43	5.68	0.85	1.01	T	F	6.72	0.0004	0.0093	F	NM_153450; ENST00000337672; ENST00000431606; ENST00000528205; ENST00000534677; BC037223; OTTHUMT00000393701; OTTHUMT00000393702; OTTHUMT00000393703; OTTHUMT00000393704	MED19	mediator complex subunit 19	chr11	-	Multiple_Complex	57703714	57712221
TC0100010032.hg.1	3.12	5.7	0.62	1	F	F	-5.98	0.0004	0.0094	F	NM_002965; ENST00000368738; BC047681; OTTHUMT00000036793; uc001fbq.3	S100A9	S100 calcium binding protein A9	chr1	+	Multiple_Complex	153357854	153361027
TC0100012093.hg.1	4.44	6.91	1	0.57	F	T	-5.56	0.0004	0.0094	F	NM_080738; NM_145861; ENST00000334232; ENST00000359362; ENST00000439430; BC128082; OTTHUMT00000096368; OTTHUMT00000096369; OTTHUMT00000096370	EDARADD	EDAR-associated death domain	chr1	+	Multiple_Complex	236348262	236484914
TC0600011560.hg.1	8.83	6.6	0.35	0.92	T	T	4.68	0.0004	0.0094	T	NM_032340; ENST00000374214; ENST00000374231; ENST00000606961; ENST00000607484; BC006007; OTTHUMT00000040207; OTTHUMT00000040208; OTTHUMT00000471109; OTTHUMT00000471110	UQCC2	ubiquinol-cytochrome c reductase complex assembly factor 2	chr6	-	Multiple_Complex	33694293	33711751
TC0200010252.hg.1	7.75	5.09	1.07	0.68	T	F	6.3	0.0004	0.0094	F	NM_019048; ENST00000260952; ENST00000420250; ENST00000425590; ENST00000605941; ENST00000606910; ENST00000607062; ENST00000607535; ENST00000607690; ENST00000607829; BC001243; OTTHUMT00000255919; OTTHUMT00000335036; OTTHUMT00000335037; OTTHUMT00000380910; OTTHUMT00000470914; OTTHUMT00000470915; OTTHUMT00000470916; OTTHUMT00000470917; OTTHUMT00000470918	ASNSD1	asparagine synthetase domain containing 1	chr2	+	Multiple_Complex	189661385	189670831
TC0200015578.hg.1	6.91	3.95	1.03	0.47	T	F	7.77	0.0004	0.0094	F	NM_001282386; NM_001282387; NM_005896; ENST00000345146; ENST00000415282; ENST00000415913; ENST00000417583; ENST00000446179; ENST00000451391; ENST00000462386; ENST00000481557; ENST00000484575; BC012846; BC093020; OTTHUMT00000256475; OTTHUMT00000336669; OTTHUMT00000336670; OTTHUMT00000336672; OTTHUMT00000336673; OTTHUMT00000336674; OTTHUMT00000336675; OTTHUMT00000336676; OTTHUMT00000336678	IDH1	isocitrate dehydrogenase 1 (NADP+)	chr2	-	Multiple_Complex	208236227	208266074
TC2200009187.hg.1	9.31	5.92	1.34	0.68	T	F	10.52	0.0004	0.0094	F	NM_001193414; NM_018943; ENST00000316027; ENST00000330423; ENST00000416740; ENST00000426208; ENST00000608634; BC074827; BC104845; OTTHUMT00000316232; OTTHUMT00000316233; OTTHUMT00000316268; OTTHUMT00000316269; OTTHUMT00000472250	TUBA8	tubulin, alpha 8	chr22	+	Multiple_Complex	18110331	18146554
TC1200006503.hg.1	10.95	7.44	1.9	0.43	T	T	11.38	0.0004	0.0094	T	NM_002014; ENST00000001008; ENST00000538622; ENST00000539181; ENST00000540260; ENST00000543037; ENST00000543769; ENST00000544366; ENST00000630279; BC001786; BC007924; OTTHUMT00000206861; OTTHUMT00000398176; OTTHUMT00000398177; OTTHUMT00000398178; OTTHUMT00000398179; OTTHUMT00000398180; OTTHUMT00000398181	FKBP4	FK506 binding protein 4	chr12	+	Multiple_Complex	2794942	2805423
TC0500013359.hg.1	11.86	7.8	1.99	1.77	T	T	16.68	0.0004	0.0094	T	NM_002715; ENST00000231504; ENST00000472253; ENST00000481195; ENST00000495833; ENST00000522385; ENST00000523082; BC000400; BC002657; BC019275; BC031696; OTTHUMT00000251165; OTTHUMT00000258884; OTTHUMT00000258885; OTTHUMT00000381446; OTTHUMT00000381447; OTTHUMT00000381591	PPP2CA	protein phosphatase 2, catalytic subunit, alpha isozyme	chr5	-	Multiple_Complex	134194334	134226259
TC0400008450.hg.1	14.2	9.67	1.85	1.66	T	T	23.06	0.0004	0.0094	T	NM_001127493; NM_001148; NM_020977; ENST00000264366; ENST00000357077; ENST00000394537; ENST00000502701; ENST00000503271; ENST00000503423; ENST00000504415; ENST00000504454; ENST00000504887; ENST00000505342; ENST00000506344; ENST00000506722; ENST00000508007; ENST00000508613; ENST00000509550; ENST00000510275; ENST00000511380; ENST00000512298; ENST00000512999; ENST00000514160; ENST00000514167; ENST00…	ANK2	ankyrin 2, neuronal	chr4	+	Multiple_Complex	112818083	113383740
TC0800009970.hg.1	4.02	6.86	1.02	0.72	F	F	-7.17	0.0004	0.0095	F	NM_001278945; NM_018492; ENST00000301905; ENST00000521226; ENST00000522944; ENST00000524266; BC015191; OTTHUMT00000219952; OTTHUMT00000376283; OTTHUMT00000378071; OTTHUMT00000378072	PBK	PDZ binding kinase	chr8	-	Multiple_Complex	27809620	27838095
TC1900008742.hg.1	4.17	6.67	0.07	0.8	F	F	-5.68	0.0004	0.0095	F	NM_173856; ENST00000341702; ENST00000598458; BC130356; BC130358; OTTHUMT00000464285; OTTHUMT00000464286; uc002qbi.2	VN1R2	vomeronasal 1 receptor 2	chr19	+	Multiple_Complex	53258292	53261837
TC0200008945.hg.1	4.65	6.84	0.59	0.78	F	T	-4.57	0.0004	0.0095	F	NM_001278568; NM_019618; ENST00000259205; ENST00000376489; ENST00000447128; BC096721; BC098130; BC098155; BC098337; OTTHUMT00000330713; OTTHUMT00000330714; OTTHUMT00000330715	IL36G	interleukin 36, gamma	chr2	+	Coding	112973203	112985672
TC1900008987.hg.1	4.46	6.45	0.4	0.69	T	F	-3.96	0.0004	0.0095	F	NM_001015878; NM_001015879; NM_003160; ENST00000302804; ENST00000415300; ENST00000448930; ENST00000594599; ENST00000596375; ENST00000598785; ENST00000599062; ENST00000601799; BC075064; OTTHUMT00000465088; OTTHUMT00000465089; OTTHUMT00000465090; OTTHUMT00000465091; OTTHUMT00000465092; OTTHUMT00000465093; OTTHUMT00000465094	AURKC	aurora kinase C	chr19	+	Coding	57230802	57235548
TC2200008906.hg.1	7.66	5.22	0.29	1.01	T	F	5.44	0.0004	0.0095	F	NM_015140; ENST00000216129; ENST00000484118; ENST00000484711; ENST00000494035; BC001070; OTTHUMT00000319611; OTTHUMT00000319614; OTTHUMT00000319615; OTTHUMT00000319616	TTLL12	tubulin tyrosine ligase-like family member 12	chr22	-	Multiple_Complex	43166622	43187133
TC0700007633.hg.1	8.57	6.02	0.62	0.69	T	F	5.85	0.0004	0.0095	F	NM_001042469; NM_001042470; NM_001130069; NM_001146333; NM_015411; ENST00000275607; ENST00000342190; ENST00000395435; ENST00000395436; ENST00000413756; ENST00000413952; ENST00000423763; ENST00000434526; ENST00000436782; ENST00000437307; ENST00000438133; ENST00000447501; ENST00000451338; ENST00000452216; ENST00000461912; ENST00000483327; ENST00000498777; ENST00000529457; ENST00000531229; BC084539;…	SUMF2	sulfatase modifying factor 2	chr7	+	Multiple_Complex	56064002	56080672
TC0800009301.hg.1	8.71	5.99	0.72	0.72	T	F	6.58	0.0004	0.0095	F	NM_023080; ENST00000331434; ENST00000524395; ENST00000529593; ENST00000530455; ENST00000534350; BC010001; OTTHUMT00000382995; OTTHUMT00000382996; OTTHUMT00000382997; OTTHUMT00000382998; OTTHUMT00000382999	C8orf33	chromosome 8 open reading frame 33	chr8	+	Multiple_Complex	145052378	145056030
TC0600014138.hg.1	8.64	5.74	0.74	0.92	T	F	7.49	0.0004	0.0095	F	NM_001281746; NM_001281747; NM_138569; ENST00000274897; ENST00000370876; ENST00000370877; ENST00000447836; ENST00000460844; ENST00000502396; ENST00000503951; ENST00000509997; ENST00000511678; ENST00000511744; ENST00000514433; ENST00000514921; BC009010; OTTHUMT00000040979; OTTHUMT00000040980; OTTHUMT00000040981; OTTHUMT00000040982; OTTHUMT00000360018; OTTHUMT00000360019; OTTHUMT00000360020; OTTHUM…	MLIP	muscular LMNA-interacting protein	chr6	+	Multiple_Complex	54018916	54266280
TC1300007780.hg.1	9.4	6.27	0.91	0.81	T	F	8.73	0.0004	0.0095	F	NM_021033; ENST00000245304; ENST00000476869; BC041333; BC070031; OTTHUMT00000045528; OTTHUMT00000045529	RAP2A	RAP2A, member of RAS oncogene family	chr13	+	Coding	97434221	97469128
TC0100010140.hg.1	16.02	12.83	1.38	1.88	T	T	9.1	0.0004	0.0095	T	NM_152280; ENST00000368324; BC004291; BC013690; BC039205; OTTHUMT00000039597	SYT11	synaptotagmin XI	chr1	+	Coding	155859469	155885199
TC0X00008240.hg.1	12.45	9.22	1.02	1.57	T	T	9.39	0.0004	0.0095	T	NM_001282621; NM_006667; ENST00000217971; ENST00000535419; BC034238; OTTHUMT00000058024	PGRMC1	progesterone receptor membrane component 1	chrX	+	Multiple_Complex	119236245	119244466
TC1400006853.hg.1	12.49	8.9	0.95	1.1	T	T	12.07	0.0004	0.0095	T	NM_004274; ENST00000280979; ENST00000553547; ENST00000554410; ENST00000554449; ENST00000554740; ENST00000555207; ENST00000555950; ENST00000556037; ENST00000556540; ENST00000556638; ENST00000557102; ENST00000557272; ENST00000557354; ENST00000557396; ENST00000557708; BC137232; BC137233; BC150288; OTTHUMT00000276617; OTTHUMT00000409744; OTTHUMT00000409745; OTTHUMT00000409746; OTTHUMT00000409747; OTT…	AKAP6	A kinase (PRKA) anchor protein 6	chr14	+	Multiple_Complex	32329273	32837681
TC0700013383.hg.1	9.85	6.02	1.6	1.19	T	F	14.2	0.0004	0.0095	F	NM_001287060; NM_001287061; NM_001287062; NM_014504; NR_104676; ENST00000284957; ENST00000380828; ENST00000437078; ENST00000439720; ENST00000442563; ENST00000450873; ENST00000461017; ENST00000484547; ENST00000510829; ENST00000607882; BC015330; OTTHUMT00000251737; OTTHUMT00000345648; OTTHUMT00000345649; OTTHUMT00000345650; OTTHUMT00000345651; OTTHUMT00000345652; OTTHUMT00000472515	RABGEF1	RAB guanine nucleotide exchange factor (GEF) 1	chr7	+	Multiple_Complex	66682091	66811464
TC0100010001.hg.1	4.4	7.16	0.88	0.77	T	T	-6.77	0.0004	0.0096	T	NM_178428; ENST00000368779; BC119707; OTTHUMT00000034512; uc001faj.3	LCE2A	late cornified envelope 2A	chr1	+	Coding	152698364	152699442
TC0400008391.hg.1	4.48	7.2	1.17	0.65	T	T	-6.6	0.0004	0.0096	T	NM_001178130; NM_001178131; NM_001963; ENST00000265171; ENST00000502579; ENST00000502723; ENST00000503392; ENST00000504633; ENST00000509793; ENST00000509996; ENST00000511228; ENST00000537316; ENST00000540840; ENST00000541061; ENST00000544918; BC093731; BC113461; OTTHUMT00000255065; OTTHUMT00000363798; OTTHUMT00000363799; OTTHUMT00000363800; OTTHUMT00000363801; OTTHUMT00000363803; OTTHUMT000003638…	EGF	epidermal growth factor	chr4	+	Multiple_Complex	109912884	110012962
TC1200008593.hg.1	3.54	6.07	0.85	0.5	F	F	-5.78	0.0004	0.0096	F	NM_001145288; NM_139319; ENST00000323346; ENST00000392989; ENST00000547922; ENST00000552697; BC117229; BC143396; OTTHUMT00000408673; OTTHUMT00000408674; OTTHUMT00000408675; OTTHUMT00000408676; uc010svi.2	SLC17A8	solute carrier family 17 (vesicular glutamate transporter), member 8	chr12	+	Multiple_Complex	100357079	100422059
TC2000009906.hg.1	4.03	5.95	0.5	0.49	F	F	-3.8	0.0004	0.0096	F	ENST00000533479; OTTHUMT00000383552	EFCAB8	EF-hand calcium binding domain 8	chr20	+	NonCoding	32898385	32903670
TC2100006554.hg.1	2.41	4.29	0.25	1.02	F	F	-3.67	0.0004	0.0096	F	NM_174981; ENST00000299443; ENST00000620442; OTTHUMT00000157660; uc002yjb.1	POTED	POTE ankyrin domain family, member D	chr21	+	Coding	13609858	13641585
TC0300007166.hg.1	8.3	6.12	0.51	0.72	T	F	4.55	0.0004	0.0096	F	NM_145166; ENST00000232974; ENST00000505904; BC021855; OTTHUMT00000343485; OTTHUMT00000368709	ZBTB47	zinc finger and BTB domain containing 47	chr3	+	Coding	42653684	42667580
TC1400009076.hg.1	6.5	4.23	0.68	0.41	T	F	4.84	0.0004	0.0096	F	NM_001113498; NM_182830; NR_103766; ENST00000357362; ENST00000399232; ENST00000426342; ENST00000472499; ENST00000482848; ENST00000486952; ENST00000554762; ENST00000555521; ENST00000557238; ENST00000557516; OTTHUMT00000073352; OTTHUMT00000277084; OTTHUMT00000277088; OTTHUMT00000277089; OTTHUMT00000410571; OTTHUMT00000410572; OTTHUMT00000410588; OTTHUMT00000410851; OTTHUMT00000410852	MDGA2	MAM domain containing glycosylphosphatidylinositol anchor 2	chr14	-	Multiple_Complex	46839625	47674954
TC0300006465.hg.1	11.83	9.44	0.84	1.73	T	T	5.25	0.0004	0.0096	T	NM_020873; ENST00000319331; ENST00000472075; ENST00000496115; BC034947; OTTHUMT00000337704; OTTHUMT00000337712; OTTHUMT00000337713; uc003bpt.4	LRRN1	leucine rich repeat neuronal 1	chr3	+	Multiple_Complex	3799437	3847703
TC1700011273.hg.1	8.88	6.16	1.65	0.93	T	F	6.63	0.0004	0.0096	F	NM_001005207; NM_015294; ENST00000262294; ENST00000393065; ENST00000393066; ENST00000577554; ENST00000580122; ENST00000580620; ENST00000580973; ENST00000581468; ENST00000582852; ENST00000583387; ENST00000583945; ENST00000584889; ENST00000585287; ENST00000625984; BC036012; OTTHUMT00000445926; OTTHUMT00000445927; OTTHUMT00000445928; OTTHUMT00000445929; OTTHUMT00000445930; OTTHUMT00000445931; OTTHUM…	TRIM37	tripartite motif containing 37	chr17	-	Multiple_Complex	58982638	59106921
TC1700007910.hg.1	10.58	7.75	0.73	1.47	T	T	7.12	0.0004	0.0096	T	NM_003632; ENST00000264638; ENST00000585534; ENST00000586801; ENST00000591662; OTTHUMT00000452342; OTTHUMT00000452343; OTTHUMT00000452344; OTTHUMT00000452345	CNTNAP1	contactin associated protein 1	chr17	+	Multiple_Complex	42682613	42699993
TC2100008561.hg.1	13.49	10.52	0.58	1.51	T	T	7.83	0.0004	0.0096	T	NM_001697; ENST00000290299; ENST00000417181; ENST00000418933; ENST00000429064; ENST00000431254; ENST00000484627; ENST00000487374; ENST00000491703; ENST00000495005; ENST00000496044; BC021233; BC022865; OTTHUMT00000139907; OTTHUMT00000139908; OTTHUMT00000139909; OTTHUMT00000139910; OTTHUMT00000267941; OTTHUMT00000315810; OTTHUMT00000315811; OTTHUMT00000315812; OTTHUMT00000319095; OTTHUMT00000319096	ATP5O	ATP synthase, H+ transporting, mitochondrial F1 complex, O subunit	chr21	-	Multiple_Complex	33903453	33915980
TC0500008008.hg.1	12.29	9.13	1.68	1.25	T	T	8.94	0.0004	0.0096	T	NM_001867; NR_037402; ENST00000247655; ENST00000505430; ENST00000509578; ENST00000510447; ENST00000511472; ENST00000513124; ENST00000515763; BC001005; BC007498; OTTHUMT00000239260; OTTHUMT00000369746; OTTHUMT00000369747; OTTHUMT00000369748; OTTHUMT00000369749; OTTHUMT00000369750; OTTHUMT00000370322	COX7C; MIR3607	cytochrome c oxidase subunit VIIc; microRNA 3607	chr5	+	Multiple_Complex	86617904	86620962
TC0100014276.hg.1	11.34	8.17	1.25	1.83	T	T	9.01	0.0004	0.0096	T	NM_014762; ENST00000371269; ENST00000436604; ENST00000535035; BC004375; BC011669; OTTHUMT00000027680; OTTHUMT00000027681	DHCR24	24-dehydrocholesterol reductase	chr1	-	Multiple_Complex	54848465	54887248
TC0100016917.hg.1	16.38	12.89	1.23	1.55	T	T	11.21	0.0004	0.0096	T	NM_001193570; NM_001193571; NM_001193572; NM_004078; ENST00000340006; ENST00000367306; ENST00000458271; ENST00000471596; ENST00000481851; ENST00000524951; ENST00000526256; ENST00000526317; ENST00000526723; ENST00000527573; ENST00000527662; ENST00000529975; ENST00000530120; ENST00000531916; ENST00000532313; ENST00000532460; ENST00000533188; ENST00000533402; ENST00000533432; BC032493; OTTHUMT000000…	CSRP1	cysteine and glycine-rich protein 1	chr1	-	Multiple_Complex	201483530	201509456
TC0400012796.hg.1	10.03	8.06	0.4	1.28	T	T	3.9	0.0004	0.0097	T	NM_006206; ENST00000257290; ENST00000461294; ENST00000503856; ENST00000504461; ENST00000507536; ENST00000508170; ENST00000509092; ENST00000509490; ENST00000512143; ENST00000512522; BC063414; OTTHUMT00000250598; OTTHUMT00000361558; OTTHUMT00000361559; OTTHUMT00000361560; OTTHUMT00000361561; OTTHUMT00000361562; OTTHUMT00000361563; OTTHUMT00000361564; OTTHUMT00000361565; OTTHUMT00000361566	PDGFRA	platelet-derived growth factor receptor, alpha polypeptide	chr4	+	Multiple_Complex	54229097	54298247
TC1200009445.hg.1	8.92	6.73	0.37	1.47	T	F	4.57	0.0004	0.0097	F	NM_001261411; NM_004592; ENST00000261674; ENST00000535202; ENST00000535236; ENST00000535399; ENST00000537164; ENST00000537582; ENST00000538548; ENST00000539506; ENST00000540469; ENST00000541286; ENST00000542813; BC136678; BC144364; OTTHUMT00000399275; OTTHUMT00000399276; OTTHUMT00000399277; OTTHUMT00000399278; OTTHUMT00000399279; OTTHUMT00000399280; OTTHUMT00000399281; OTTHUMT00000399282; OTTHUMT…	SFSWAP	splicing factor, suppressor of white-apricot family	chr12	+	Multiple_Complex	131711081	131799738
TC2000008230.hg.1	7.74	5.55	0.47	0.69	T	T	4.57	0.0004	0.0097	T	NM_001039140; NM_001258429; NM_001258430; NR_047675; ENST00000217195; ENST00000379772; ENST00000399672; ENST00000399683; BC012196; BC024036; OTTHUMT00000077750; OTTHUMT00000077751; OTTHUMT00000077753; OTTHUMT00000077754	C20orf27	chromosome 20 open reading frame 27	chr20	-	Multiple_Complex	3753499	3768388
TC1000011988.hg.1	10.96	8.47	0.78	1.12	T	T	5.65	0.0004	0.0097	T	NM_003750; ENST00000369144; ENST00000462527; ENST00000541549; BC114429; OTTHUMT00000050634; OTTHUMT00000050635	EIF3A	eukaryotic translation initiation factor 3, subunit A	chr10	-	Multiple_Complex	119033670	119080884
TC0X00006865.hg.1	7.06	4.52	1.1	0.52	T	F	5.82	0.0004	0.0097	F	NM_014271; ENST00000302196; ENST00000378993; BC126345; BC126347; OTTHUMT00000056155	IL1RAPL1	interleukin 1 receptor accessory protein-like 1	chrX	+	Coding	28587399	29956723
TC1900009198.hg.1	12.67	10.01	1.34	0.94	T	T	6.31	0.0004	0.0097	T	NM_017797; ENST00000255608; ENST00000587225; ENST00000587742; ENST00000587825; ENST00000588395; ENST00000589200; ENST00000589685; ENST00000590646; ENST00000592082; ENST00000592895; ENST00000611545; OTTHUMT00000449298; OTTHUMT00000449299; OTTHUMT00000449300; OTTHUMT00000449301; OTTHUMT00000449302; OTTHUMT00000449303; OTTHUMT00000449305; OTTHUMT00000449306; OTTHUMT00000449307; OTTHUMT00000473299; O…	BTBD2	BTB (POZ) domain containing 2	chr19	-	Multiple_Complex	1985438	2034881
TC0700012684.hg.1	8.64	5.86	0.87	0.78	T	T	6.87	0.0004	0.0097	T	NM_001628; ENST00000285930; ENST00000426422; ENST00000434222; ENST00000462784; ENST00000465351; ENST00000467251; ENST00000467829; ENST00000484592; ENST00000487438; ENST00000489022; ENST00000491741; ENST00000497983; ENST00000498373; ENST00000498771; BC000260; BC005387; BC010391; OTTHUMT00000339448; OTTHUMT00000339449; OTTHUMT00000339450; OTTHUMT00000339451; OTTHUMT00000339452; OTTHUMT00000339453; …	AKR1B1	aldo-keto reductase family 1, member B1 (aldose reductase)	chr7	-	Multiple_Complex	134442350	134459284
TC0800011305.hg.1	12.57	9.75	0.91	1.12	T	T	7.06	0.0004	0.0097	T	NM_001040624; NM_001040625; NM_001040626; NM_001040627; NM_001040628; NM_001040629; NM_001040630; NM_032041; ENST00000220931; ENST00000311028; ENST00000395923; ENST00000517531; ENST00000517639; ENST00000517822; ENST00000518166; ENST00000518661; ENST00000518727; ENST00000518952; ENST00000519098; ENST00000519508; ENST00000520346; ENST00000520425; ENST00000520690; ENST00000521371; ENST00000521599; E…	NCALD	neurocalcin delta	chr8	-	Multiple_Complex	101686542	102124907
TC0300007242.hg.1	9.98	7.1	1.08	1.02	T	T	7.38	0.0004	0.0097	T	NM_014016; ENST00000389061; ENST00000418611; ENST00000433336; ENST00000438671; ENST00000441228; ENST00000445499; ENST00000455997; ENST00000463237; ENST00000463347; ENST00000463659; ENST00000464102; ENST00000464524; ENST00000471207; ENST00000478586; ENST00000485311; BC016559; OTTHUMT00000345065; OTTHUMT00000345066; OTTHUMT00000345067; OTTHUMT00000345068; OTTHUMT00000345069; OTTHUMT00000345070; OTT…	SACM1L	SAC1 suppressor of actin mutations 1-like (yeast)	chr3	+	Multiple_Complex	45689056	45745424
TC0500011754.hg.1	11.04	7.99	1.09	0.81	T	T	8.29	0.0004	0.0097	T	NM_001164468; NM_001164469; NM_021649; NM_181836; ENST00000282382; ENST00000333314; ENST00000427199; ENST00000456936; ENST00000503010; ENST00000508420; ENST00000513729; ENST00000514548; BC019349; BC109265; BC109266; OTTHUMT00000254990; OTTHUMT00000254991; OTTHUMT00000338755; OTTHUMT00000363128; OTTHUMT00000370991; OTTHUMT00000370997; OTTHUMT00000371011; OTTHUMT00000371012	TMED7-TICAM2; TICAM2; TMED7	TMED7-TICAM2 readthrough; toll-like receptor adaptor molecule 2; transmembrane p24 trafficking protein 7	chr5	-	Multiple_Complex	115578496	115632992
TC0900008984.hg.1	10.17	7.05	0.44	1.38	T	T	8.69	0.0004	0.0097	T	NM_005085; ENST00000359428; ENST00000411637; ENST00000451030; ENST00000453861; ENST00000465486; ENST00000470765; ENST00000476004; ENST00000483497; ENST00000489260; ENST00000496921; ENST00000498010; ENST00000524578; ENST00000525384; ENST00000525561; ENST00000525980; ENST00000526346; ENST00000526412; ENST00000528114; ENST00000528406; ENST00000529286; ENST00000530491; ENST00000530630; ENST0000053084…	NUP214	nucleoporin 214kDa	chr9	+	Multiple_Complex	131125561	131234670
TC0X00007134.hg.1	12.46	9.19	1.9	0.9	T	T	9.64	0.0004	0.0097	T	NM_004651; ENST00000218348; ENST00000377078; ENST00000377080; ENST00000377107; ENST00000467378; ENST00000469080; ENST00000478596; ENST00000480104; ENST00000488848; ENST00000489030; ENST00000489111; ENST00000497179; BC140849; OTTHUMT00000056398; OTTHUMT00000056399; OTTHUMT00000056400; OTTHUMT00000056401; OTTHUMT00000056402; OTTHUMT00000056403; OTTHUMT00000056404; OTTHUMT00000056405; OTTHUMT0000035…	USP11	ubiquitin specific peptidase 11	chrX	+	Multiple_Complex	47232690	47248328
TC1100011895.hg.1	9.99	6.55	1.17	1.12	T	F	10.84	0.0004	0.0097	F	NM_000842; NM_001143831; ENST00000305432; ENST00000305447; ENST00000393294; ENST00000449371; ENST00000455756; OTTHUMT00000259222; OTTHUMT00000259223; OTTHUMT00000259224; OTTHUMT00000259226; uc009yvm.3	GRM5	glutamate receptor, metabotropic 5	chr11	-	Multiple_Complex	88504576	89065945
TC0300007359.hg.1	12.91	9.46	0.82	1.68	T	T	10.9	0.0004	0.0097	T	NM_199069; NM_199070; NM_199073; NM_199074; ENST00000326912; ENST00000326925; ENST00000395458; ENST00000451378; ENST00000480392; ENST00000496152; BC002873; BC111004; OTTHUMT00000345683; OTTHUMT00000345684; OTTHUMT00000345685; OTTHUMT00000345686; OTTHUMT00000345687; OTTHUMT00000345688	NDUFAF3	NADH dehydrogenase (ubiquinone) complex I, assembly factor 3	chr3	+	Multiple_Complex	49020459	49023495
TC0800011669.hg.1	9.29	5.82	1	1.84	T	F	11.1	0.0004	0.0097	F	NM_001134671; NM_024295; ENST00000259512; ENST00000405944; ENST00000419562; ENST00000519018; ENST00000523036; ENST00000524119; BC002457; OTTHUMT00000381714; OTTHUMT00000381715; OTTHUMT00000381716; OTTHUMT00000381717; OTTHUMT00000381718; OTTHUMT00000381719	DERL1	derlin 1	chr8	-	Multiple_Complex	123013164	123042423
TC0600011071.hg.1	11.24	7.71	1.47	1.58	T	T	11.5	0.0004	0.0097	T	NM_030939; ENST00000378102; ENST00000378119; BC047866; OTTHUMT00000040017; OTTHUMT00000040019	C6orf62	chromosome 6 open reading frame 62	chr6	-	Multiple_Complex	24704861	24720836
TC0300014081.hg.1	9.65	5.99	1.66	1.22	T	F	12.7	0.0004	0.0097	F	NM_080652; ENST00000296254; ENST00000421852; ENST00000467061; ENST00000467520; BC008043; BC019884; OTTHUMT00000345174; OTTHUMT00000345177; OTTHUMT00000345178; OTTHUMT00000345181; uc003fpj.2	TMEM41A	transmembrane protein 41A	chr3	-	Multiple_Complex	185489601	185499057
TC1000008643.hg.1	16.21	12.31	0.88	1.67	T	T	14.99	0.0004	0.0097	T	NM_005063; ENST00000370355; BC062303; OTTHUMT00000049857	SCD	stearoyl-CoA desaturase (delta-9-desaturase)	chr10	+	Multiple_Complex	100347015	100373358
TC1400009381.hg.1	10.55	5.94	0.94	1.9	T	F	24.44	0.0004	0.0097	F	NM_139318; NM_172375; ENST00000322893; ENST00000394964; ENST00000394968; ENST00000420622; BC073979; OTTHUMT00000411747; OTTHUMT00000411748; OTTHUMT00000411749; OTTHUMT00000411750	KCNH5	potassium channel, voltage gated eag related subfamily H, member 5	chr14	-	Multiple_Complex	62699454	63102037
TC1900010782.hg.1	17.34	11.97	1.8	2.61	T	T	41.37	0.0004	0.0097	T	NM_001256213; NM_001256214; NM_152296; ENST00000302102; ENST00000441343; ENST00000465007; ENST00000468774; ENST00000473086; ENST00000485672; ENST00000543770; ENST00000545399; ENST00000602133; BC009282; BC009394; BC015566; OTTHUMT00000268107; OTTHUMT00000268108; OTTHUMT00000268109; OTTHUMT00000268111; OTTHUMT00000268112; OTTHUMT00000268113; OTTHUMT00000268114; OTTHUMT00000268115; OTTHUMT00000463396	ATP1A3	ATPase, Na+/K+ transporting, alpha 3 polypeptide	chr19	-	Multiple_Complex	41966582	41997497
TC1900011847.hg.1	3.57	5.99	0.39	0.67	F	F	-5.39	0.0004	0.0098	F	NM_052972; ENST00000306390; ENST00000586883; BC034389; BC070198; OTTHUMT00000458654; OTTHUMT00000458655	LRG1	leucine-rich alpha-2-glycoprotein 1	chr19	-	Multiple_Complex	4536409	4540474
TC2000007686.hg.1	4.15	6.05	0.3	0.64	F	T	-3.72	0.0004	0.0098	F	NM_001278655	LINC01272	long intergenic non-protein coding RNA 1272	chr20	+	Multiple_Complex	50267486	50279795
TC0300007055.hg.1	6.72	4.66	0.63	0.88	T	F	4.18	0.0004	0.0098	F	NM_001008392; NM_005808; ENST00000273179; ENST00000310189; ENST00000416688; ENST00000435525; ENST00000436654; ENST00000443503; ENST00000447745; ENST00000486978; OTTHUMT00000342391; OTTHUMT00000342392; OTTHUMT00000342393; OTTHUMT00000342394; OTTHUMT00000342396; OTTHUMT00000342397; OTTHUMT00000342398; OTTHUMT00000342399	CTDSPL	CTD small phosphatase like	chr3	+	Multiple_Complex	37861960	37984469
TC0900012025.hg.1	9.91	7.74	0.74	0.18	T	T	4.49	0.0004	0.0098	T	NM_001606; NM_212533; ENST00000265662; ENST00000341511; ENST00000371605; ENST00000398207; ENST00000425423; ENST00000431584; ENST00000437791; ENST00000459850; ENST00000463603; ENST00000464157; ENST00000464520; ENST00000464876; ENST00000466707; ENST00000467624; ENST00000470535; ENST00000476211; ENST00000479446; ENST00000487109; ENST00000488535; ENST00000490486; ENST00000492260; ENST00000494046; ENS…	ABCA2	ATP binding cassette subfamily A member 2	chr9	-	Multiple_Complex	137007227	137028922
TC1400007588.hg.1	8.03	5.84	0.57	1.08	T	F	4.56	0.0004	0.0098	F	NM_001308160; NM_014982; ENST00000304743; ENST00000439984; ENST00000553272; ENST00000553428; ENST00000553508; ENST00000554292; ENST00000554691; ENST00000554707; ENST00000554879; ENST00000555780; ENST00000556272; ENST00000556516; ENST00000556846; ENST00000556849; ENST00000557428; BC140784; OTTHUMT00000412478; OTTHUMT00000412479; OTTHUMT00000412480; OTTHUMT00000412481; OTTHUMT00000412727; OTTHUMT00…	PCNX	pecanex homolog (Drosophila)	chr14	+	Multiple_Complex	70907405	71115382
TC1000008447.hg.1	9.11	6.85	0.57	0.52	T	T	4.79	0.0004	0.0098	T	NM_025235; ENST00000371627; OTTHUMT00000049374	TNKS2	tankyrase, TRF1-interacting ankyrin-related ADP-ribose polymerase 2	chr10	+	Multiple_Complex	91798312	91865475
TC0700013602.hg.1	11.99	9.53	0.84	0.73	T	T	5.48	0.0004	0.0098	T	NM_001097615; ENST00000379340; ENST00000379357; ENST00000443430; ENST00000464525; ENST00000486319; ENST00000489144; ENST00000502415; ENST00000503564; ENST00000504101; ENST00000504157; ENST00000504677; ENST00000506060; ENST00000507355; ENST00000508848; ENST00000508910; ENST00000511313; ENST00000511773; ENST00000513438; ENST00000513506; ENST00000608621; ENST00000613744; ENST00000621093; OTTHUMT0000…	POLR2J3	polymerase (RNA) II (DNA directed) polypeptide J3	chr7	-	Multiple_Complex	102525099	102572656
TC0100017748.hg.1	10.95	8.15	0.25	1.34	T	F	6.99	0.0004	0.0098	F	NM_020808; ENST00000262861; ENST00000308942; ENST00000366630; ENST00000486472; ENST00000494056; ENST00000495863; BC150334; OTTHUMT00000092318; OTTHUMT00000092319; OTTHUMT00000092320; OTTHUMT00000092321; OTTHUMT00000092322	SIPA1L2	signal-induced proliferation-associated 1 like 2	chr1	-	Multiple_Complex	232397965	232561558
TC0500013266.hg.1	12.15	9.18	1.8	1.06	T	T	7.84	0.0004	0.0098	T	NM_015980; ENST00000303177; ENST00000517587; ENST00000517902; ENST00000519717; ENST00000519867; ENST00000521146; ENST00000521278; ENST00000521959; BC002619; CCDS4391.1; HMP19.fAug10; HMP19.gAug10; HMP19.iAug10; HMP19.jAug10; uc003mcx.4; uc063jue.1; uc063juf.1; uc063jug.1; uc063jui.1; uc063juj.1; uc063jul.1; uc063jup.1	HMP19	HMP19 protein; Neuron-specific protein family member 2 [Source:UniProtKB/Swiss-Prot;Acc:Q9Y328]; Transcript Identified by AceView, Entrez Gene ID(s) 51617	chr5	+	Multiple_Complex	174045604	174109179
TC1700007599.hg.1	10.96	7.57	1.13	1.69	T	T	10.46	0.0004	0.0098	T	NM_001030006; NM_001282; ENST00000587805; ENST00000588093; ENST00000588116; ENST00000589774; ENST00000590432; ENST00000590538; ENST00000591561; ENST00000591610; ENST00000592167; ENST00000593014; ENST00000610402; ENST00000612035; ENST00000612116; ENST00000614600; ENST00000616681; ENST00000616784; ENST00000618940; ENST00000619183; ENST00000620039; ENST00000621668; ENST00000621914; ENST00000628168; …	AP2B1	adaptor-related protein complex 2, beta 1 subunit	chr17	+	Multiple_Complex	35578046	35726417
TC0300011936.hg.1	9.86	6.39	1.18	1.29	T	F	11.06	0.0004	0.0098	F	NM_001777; NM_198793; ENST00000355354; ENST00000361309; ENST00000398258; ENST00000471694; ENST00000517766; BC010016; BC012884; BC037306; OTTHUMT00000102790; OTTHUMT00000102791; OTTHUMT00000102792; OTTHUMT00000102793; OTTHUMT00000376474	CD47	CD47 molecule	chr3	-	Multiple_Complex	108043094	108091088
TC1600010475.hg.1	10.82	7.21	0.87	1.96	T	T	12.2	0.0004	0.0098	T	NM_013242; ENST00000262498; ENST00000562443; ENST00000562622; ENST00000564150; ENST00000565880; ENST00000567092; ENST00000567660; BC005152; OTTHUMT00000257388; OTTHUMT00000422603; OTTHUMT00000422604; OTTHUMT00000422605; OTTHUMT00000422606; OTTHUMT00000422607; OTTHUMT00000422608	CFAP20	cilia and flagella associated protein 20	chr16	-	Multiple_Complex	58113588	58129450
TC0100010003.hg.1	4.55	7.3	0.79	1.01	T	T	-6.71	0.0004	0.0099	T	NM_001024679; ENST00000368775; OTTHUMT00000034521	C1orf68	chromosome 1 open reading frame 68	chr1	+	Multiple_Complex	152719522	152720470
TC1200009759.hg.1	4.33	6.95	0.78	0.36	T	T	-6.12	0.0004	0.0099	T	NM_001297602; NM_001297603; NM_001297604; NM_031299; NR_123727; ENST00000229265; ENST00000422785; ENST00000446553; ENST00000535406; ENST00000535871; ENST00000536241; ENST00000538862; ENST00000540683; ENST00000544610; ENST00000545368; ENST00000603043; ENST00000604599; BC002551; OTTHUMT00000401938; OTTHUMT00000401939; OTTHUMT00000401940; OTTHUMT00000401941; OTTHUMT00000401942; OTTHUMT00000401943; O…	CDCA3	cell division cycle associated 3	chr12	-	Multiple_Complex	6844793	6852066
TC1200010065.hg.1	4.38	6.99	0.82	0.76	F	F	-6.11	0.0004	0.0099	F	NM_033123; NR_073075; ENST00000266505; ENST00000318197; ENST00000534932; ENST00000535429; ENST00000536023; ENST00000538330; ENST00000539072; ENST00000539207; ENST00000539875; ENST00000540270; ENST00000540421; ENST00000540515; ENST00000541109; ENST00000541966; ENST00000542762; ENST00000543219; ENST00000543242; ENST00000544849; ENST00000545129; BC125067; OTTHUMT00000401666; OTTHUMT00000401667; OTTH…	PLCZ1	phospholipase C, zeta 1	chr12	-	Multiple_Complex	18683169	18738059
TC0400010944.hg.1	3.27	5.63	0.38	1.02	F	T	-5.13	0.0004	0.0099	F	NM_001302770; NM_001891; ENST00000353151; BC069554; BC096194; BC096195; BC096196; BC096197; OTTHUMT00000251565	CSN2	casein beta	chr4	-	Coding	69955256	69961011
TC0200007071.hg.1	4.7	6.93	0.49	1.06	F	F	-4.7	0.0004	0.0099	F	GCKR.jAug10-unspliced	GCKR	Transcript Identified by AceView, Entrez Gene ID(s) 2646	chr2	+	Unassigned	27502957	27503412
TC0700013341.hg.1	5.09	7.31	0.82	0.73	T	T	-4.65	0.0004	0.0099	T	OTTHUMT00000327520; OTTHUMT00000446435; OTTHUMT00000446437; OTTHUMT00000470465	CHN2	chimerin 2	chr7	+	NonCoding	29122274	29128172
TC0200010840.hg.1	10.12	8	0.62	0.85	T	T	4.35	0.0004	0.0099	T	NM_001039550; NM_006736; ENST00000336576; ENST00000392086; ENST00000392087; ENST00000421532; ENST00000425450; ENST00000439026; ENST00000442681; ENST00000463463; ENST00000470530; ENST00000472019; ENST00000473750; ENST00000476254; ENST00000477917; ENST00000480537; ENST00000481815; ENST00000482988; ENST00000485220; ENST00000487855; BC011609; BC047056; OTTHUMT00000256823; OTTHUMT00000335644; OTTHUMT0…	DNAJB2	DnaJ (Hsp40) homolog, subfamily B, member 2	chr2	+	Multiple_Complex	219279267	219286900
TSUnmapped00000135.hg.1	7.47	5.31	1.07	1.04	T	F	4.46	0.0004	0.0099	F	ENST00000627169	INPP5D	inositol polyphosphate-5-phosphatase D			Coding
TC1400006691.hg.1	9.98	7.76	0.32	0.98	T	T	4.64	0.0004	0.0099	T	NM_001126339; NM_001256062; NM_001256321; NM_001256322; NM_001256323; NM_024328; NR_023314; NR_046051; NR_046052; ENST00000288014; ENST00000404535; ENST00000554789; ENST00000554970; ENST00000555446; ENST00000556015; ENST00000556545; ENST00000557630; BC002984	THTPA	thiamine triphosphatase	chr14	+	Multiple_Complex	23511760	23560778
TC1700007360.hg.1	8.92	6.55	0.5	0.69	T	F	5.16	0.0004	0.0099	F	NM_014573; ENST00000226230; ENST00000336687; ENST00000582113; ENST00000582384; ENST00000583381; BC091504; OTTHUMT00000255675; OTTHUMT00000445678; OTTHUMT00000445679; OTTHUMT00000445680; OTTHUMT00000446342; uc002hat.3	TMEM97	transmembrane protein 97	chr17	+	Coding	28319095	28328685
TC0100018443.hg.1	12.93	10.56	1.03	0.7	T	T	5.19	0.0004	0.0099	T	NM_003713; ENST00000371250; ENST00000459962; ENST00000472957; BC009196; OTTHUMT00000022334; OTTHUMT00000095575; OTTHUMT00000095576	PLPP3	phospholipid phosphatase 3	chr1	-	Multiple_Complex	56494747	56579584
TC1700011045.hg.1	11.8	9.25	0.75	0.81	T	T	5.85	0.0004	0.0099	T	NM_001281496; NM_001281497; NM_001281715; NM_002634; ENST00000300408; ENST00000393345; ENST00000419140; ENST00000434917; ENST00000446735; ENST00000504124; ENST00000506273; ENST00000507748; ENST00000508009; ENST00000511832; ENST00000511933; ENST00000512041; ENST00000513412; ENST00000614445; ENST00000617874; BC013401; BC095460; OTTHUMT00000258826; OTTHUMT00000258827; OTTHUMT00000258828; OTTHUMT0000…	PHB	prohibitin	chr17	-	Multiple_Complex	49404048	49414905
TC1900011113.hg.1	8.35	5.58	0.44	1.03	T	F	6.81	0.0004	0.0099	F	NM_001161587; NM_002103; NR_027763; ENST00000263276; ENST00000323798; ENST00000457974; ENST00000472004; ENST00000484289; ENST00000496048; ENST00000594220; BC002617; BC003182; BC007688; OTTHUMT00000319791; OTTHUMT00000319792; OTTHUMT00000319793; OTTHUMT00000319794; OTTHUMT00000319795; OTTHUMT00000319796; OTTHUMT00000466234	GYS1	glycogen synthase 1 (muscle)	chr19	-	Multiple_Complex	48968125	48993353
TC0200009774.hg.1	9.2	6.25	0.55	1.57	T	F	7.72	0.0004	0.0099	F	NM_001145909; NM_033394; ENST00000263635; ENST00000454300; ENST00000464096; ENST00000465963; ENST00000470074; ENST00000496406; BC150597; OTTHUMT00000333131; OTTHUMT00000333132; OTTHUMT00000333133; OTTHUMT00000333134; OTTHUMT00000333135	TANC1	tetratricopeptide repeat, ankyrin repeat and coiled-coil containing 1	chr2	+	Multiple_Complex	158968634	159232659
TC1600010375.hg.1	8.51	5.48	0.34	1.51	T	F	8.18	0.0004	0.0099	F	NM_001308963; NR_034105; NR_034106; NR_110453; NR_110454	CRNDE	colorectal neoplasia differentially expressed (non-protein coding)	chr16	-	Multiple_Complex	54917939	54929641
TC0300006714.hg.1	9.9	6.82	0.28	1.81	T	T	8.47	0.0004	0.0099	T	NM_033083; ENST00000396842; ENST00000449565; ENST00000617675; BC041329; OTTHUMT00000252100; OTTHUMT00000343949; OTTHUMT00000476509	EAF1	ELL associated factor 1	chr3	+	Multiple_Complex	15427038	15450635
TC0600012960.hg.1	9.33	6.19	0.84	1.75	T	T	8.82	0.0004	0.0099	T	NM_003309; ENST00000368608; BC048969; OTTHUMT00000041929	TSPYL1	TSPY-like 1	chr6	-	Coding	116274859	116280117
TC0800009833.hg.1	10.22	6.29	1.31	1.23	T	F	15.25	0.0004	0.0099	F	NM_001099335; NM_014759; ENST00000321613; ENST00000454243; ENST00000518274; ENST00000522869; ENST00000523252; BC034034; BC035940; OTTHUMT00000375388; OTTHUMT00000375390; OTTHUMT00000375392; OTTHUMT00000375393; OTTHUMT00000375394	PHYHIP	phytanoyl-CoA 2-hydroxylase interacting protein	chr8	-	Multiple_Complex	22219703	22232341
TC0200007155.hg.1	12.14	7.67	1.93	2.25	T	T	22.26	0.0004	0.0099	T	NM_014600; ENST00000322054; ENST00000541626; OTTHUMT00000216810	EHD3	EH domain containing 3	chr2	+	Coding	31234014	31269447
TC1000006861.hg.1	4.25	7.71	1.35	0.7	F	T	-10.99	0.0004	0.01	F	NM_001080836; ENST00000378240; ENST00000407572; ENST00000467536; ENST00000477770; ENST00000496225; OTTHUMT00000046942; OTTHUMT00000046943; OTTHUMT00000046944; OTTHUMT00000046945; uc009xjk.1	MEIG1	meiosis/spermiogenesis associated 1	chr10	+	Multiple_Complex	14959439	14988050
TC1900006904.hg.1	4.4	7.21	0.5	1.25	F	F	-7.02	0.0004	0.01	F	hsa_circ_0000887	MYO1F	Memczak2013 ANTISENSE, CDS, coding, INTERNAL best transcript NM_012335	chr19	+	NonCoding	8550275	8550619
TC0700008563.hg.1	3.03	5.68	0.52	1.18	F	F	-6.29	0.0004	0.01	F	NM_000799; ENST00000252723; BC093628; BC111937; BC143225; OTTHUMT00000325323	EPO	erythropoietin	chr7	+	Multiple_Complex	100720800	100723701
TC0600011234.hg.1	3.44	6.09	0.25	0.88	F	F	-6.27	0.0004	0.01	F	NM_003546; ENST00000618305; BC069392; OTTHUMT00000043513	HIST1H4L	histone cluster 1, H4l	chr6	-	Coding	27873148	27873511
TC0100015872.hg.1	4.43	6.83	0.71	0.5	T	F	-5.28	0.0004	0.01	F	NM_020672; ENST00000344616; ENST00000368700; ENST00000368701; ENST00000368702; ENST00000469571; ENST00000476873; BC005019; OTTHUMT00000084786; OTTHUMT00000084787; OTTHUMT00000084788; OTTHUMT00000097825; OTTHUMT00000097826	S100A14	S100 calcium binding protein A14	chr1	-	Multiple_Complex	153614255	153616986
TC0700012451.hg.1	4.18	6.57	0.91	1.14	F	F	-5.26	0.0004	0.01	F	NM_016945; ENST00000249284; BC095524; OTTHUMT00000347409	TAS2R16	taste receptor, type 2, member 16	chr7	-	Coding	122994704	122995700
TC0100018134.hg.1	3.94	6.32	0.76	0.66	F	F	-5.23	0.0004	0.01	F	NM_001001827; ENST00000317450; OTTHUMT00000097130; uc001ies.1	OR2T35	olfactory receptor, family 2, subfamily T, member 35	chr1	-	Coding	248638287	248639261
TC0500010592.hg.1	5.23	7.31	0.5	0.52	T	F	-4.23	0.0004	0.01	F	NM_000065; NM_001115131; ENST00000263413; ENST00000337836; ENST00000417809; ENST00000433294; ENST00000461473; ENST00000473450; ENST00000475349; ENST00000511470; BC035723; OTTHUMT00000211592; OTTHUMT00000317674; OTTHUMT00000317675; OTTHUMT00000317676; OTTHUMT00000317677; OTTHUMT00000317678; OTTHUMT00000317679; OTTHUMT00000369269	C6	complement component 6	chr5	-	Multiple_Complex	41142146	41261438
TSUnmapped00000192.hg.1	4.66	6.69	0.52	0.82	F	F	-4.07	0.0004	0.01	F	ENST00000626490	DGKD	diacylglycerol kinase, delta 130kDa			NonCoding
TC0900009202.hg.1	4.66	6.2	0.44	0.51	T	T	-2.9	0.0004	0.01	T	NM_001145638; NM_001145639; NM_001200003; NM_015597; ENST00000291775; ENST00000354753; ENST00000392944; ENST00000429455; ENST00000440944; ENST00000616132; BC009979; BC017353; OTTHUMT00000055072; OTTHUMT00000055073; OTTHUMT00000055074; OTTHUMT00000253513; uc004chd.2; uc011mdu.1	GPSM1	G-protein signaling modulator 1	chr9	+	Multiple_Complex	136327476	136359605
TC0300013932.hg.1	7.97	6.24	0.29	0.59	T	F	3.31	0.0004	0.01	F	NM_001033117; NM_014850; ENST00000360413; ENST00000383836; ENST00000433332; ENST00000470951; ENST00000475560; ENST00000480750; ENST00000485983; ENST00000490348; ENST00000491467; ENST00000518265; ENST00000520860; ENST00000618999; OTTHUMT00000207137; OTTHUMT00000338052; OTTHUMT00000338074; OTTHUMT00000338075; OTTHUMT00000338076; OTTHUMT00000338119; OTTHUMT00000338120; OTTHUMT00000338121; OTTHUMT000…	SRGAP3	SLIT-ROBO Rho GTPase activating protein 3	chr3	-	Multiple_Complex	8980591	9249685
TC1900007622.hg.1	10.89	9.06	0.74	0.59	T	T	3.54	0.0004	0.01	T	NM_001278661; NM_001278662; NM_001278663; NM_001278664; NM_001278665; NM_001278677; NM_001278678; NM_203282; ENST00000339642; ENST00000342944; ENST00000357002; ENST00000593783; ENST00000594886; ENST00000595187; ENST00000611359; ENST00000613065; ENST00000616028; BC043147; BC139749; OTTHUMT00000466451; OTTHUMT00000466452; OTTHUMT00000466453; OTTHUMT00000466454; OTTHUMT00000466455	ZNF254	zinc finger protein 254	chr19	+	Multiple_Complex	24033405	24129967
TC1200006654.hg.1	10.24	8.18	0.41	0.94	T	T	4.17	0.0004	0.01	T	NM_001007026; NM_001940; ENST00000356654; ENST00000396684; ENST00000537488; ENST00000541029; BC051795; OTTHUMT00000401948; OTTHUMT00000401949; OTTHUMT00000401951; OTTHUMT00000401952	ATN1	atrophin 1	chr12	+	Multiple_Complex	6924463	6942321
TC1400006890.hg.1	7.34	5.2	0.56	0.98	T	F	4.41	0.0004	0.01	F	NM_001146282; NM_003136; ENST00000216774; ENST00000546080; ENST00000553544; ENST00000553923; ENST00000554803; ENST00000555317; ENST00000555535; ENST00000555557; ENST00000555746; ENST00000556380; ENST00000556445; ENST00000556992; ENST00000556994; ENST00000630962; BC000652; BC003389; OTTHUMT00000276643; OTTHUMT00000410554; OTTHUMT00000410555; OTTHUMT00000410556; OTTHUMT00000410557; OTTHUMT000004105…	SRP54	signal recognition particle 54kDa	chr14	+	Multiple_Complex	34981957	35029567
TC0100017836.hg.1	7.7	5.53	0.55	0.95	T	F	4.49	0.0004	0.01	F	NM_000081; NM_001301365; NR_102436; ENST00000389793; ENST00000389794; ENST00000461526; ENST00000462376; ENST00000465349; ENST00000468107; ENST00000468626; ENST00000473037; ENST00000475277; ENST00000487530; ENST00000489585; ENST00000492844; OTTHUMT00000097533; OTTHUMT00000097534; OTTHUMT00000097535; OTTHUMT00000097536; OTTHUMT00000097537; OTTHUMT00000097892; OTTHUMT00000097893; OTTHUMT00000097894;…	LYST	lysosomal trafficking regulator	chr1	-	Multiple_Complex	235661031	235883708
TC1500010020.hg.1	8.5	6.25	0.84	0.66	T	F	4.75	0.0004	0.01	F	NM_001286739; NM_001286740; NM_001286741; NM_001286742; NM_032907; NM_201265; ENST00000361351; ENST00000395081; ENST00000563081; ENST00000564488; ENST00000565130; ENST00000565335; ENST00000565494; ENST00000566365; ENST00000567435; BC007913; BC030055; BC033919; OTTHUMT00000272907; OTTHUMT00000272908; OTTHUMT00000419625; OTTHUMT00000419626; OTTHUMT00000419627; OTTHUMT00000419628; OTTHUMT00000419629…	UBL7	ubiquitin-like 7	chr15	-	Multiple_Complex	74445977	74461188
TC0100011325.hg.1	9.25	6.95	0.32	1.3	T	T	4.9	0.0004	0.01	T	NM_001242925; NM_001297611; NM_001297613; NM_014858; ENST00000329800; ENST00000330675; ENST00000358024; ENST00000367159; ENST00000468846; ENST00000481950; ENST00000495538; ENST00000545499; BC131629; OTTHUMT00000090383; OTTHUMT00000090384; OTTHUMT00000090385; OTTHUMT00000090386; OTTHUMT00000090387; OTTHUMT00000090388; OTTHUMT00000090389; uc001hcb.2	TMCC2	transmembrane and coiled-coil domain family 2	chr1	+	Multiple_Complex	205227910	205273343
TC0800012474.hg.1	7.73	5.43	0.71	0.61	T	F	4.91	0.0004	0.01	F	NM_001164623; NM_012154; ENST00000517293; ENST00000518019; ENST00000519347; ENST00000519980; ENST00000520412; ENST00000520628; ENST00000521325; ENST00000523609; ENST00000524328; OTTHUMT00000377915; OTTHUMT00000377916; OTTHUMT00000377924; OTTHUMT00000377925; OTTHUMT00000377926; OTTHUMT00000377927; OTTHUMT00000377928; OTTHUMT00000377929; OTTHUMT00000377930	AGO2	argonaute RISC catalytic component 2	chr8	-	Multiple_Complex	140531165	140635547
TC1600011047.hg.1	8.45	6.12	0.77	1.18	T	F	5.02	0.0004	0.01	F	NM_001146051; NM_031463; ENST00000219439; ENST00000434463; ENST00000562224; ENST00000564998; ENST00000565275; ENST00000567294; ENST00000568857; ENST00000619773; BC018084; BC104218; BC104219; BC106917; OTTHUMT00000269076; OTTHUMT00000432644; OTTHUMT00000433027; OTTHUMT00000433028; OTTHUMT00000433029; OTTHUMT00000433030; OTTHUMT00000433031; OTTHUMT00000433032	HSDL1	hydroxysteroid dehydrogenase like 1	chr16	-	Multiple_Complex	84122139	84145195
TC0900008945.hg.1	8.88	6.54	0.84	0.93	T	F	5.07	0.0004	0.01	F	NM_001136557; NM_001136558; NM_001287346; NM_020960; ENST00000347136; ENST00000372406; ENST00000372410; ENST00000415344; ENST00000462907; ENST00000483935; ENST00000493417; ENST00000610997; BC110518; uc011mbx.1	GPR107	G protein-coupled receptor 107	chr9	+	Multiple_Complex	130053426	130140169
TC1200012788.hg.1	6.59	4.07	1.03	0.77	T	F	5.74	0.0004	0.01	F	NM_001098531; NM_001098532; NM_006105; ENST00000389212; ENST00000395358; ENST00000395360; ENST00000405493; ENST00000449771; ENST00000466322; ENST00000473777; ENST00000476259; ENST00000479866; ENST00000482843; ENST00000488250; ENST00000490387; ENST00000494764; ENST00000495465; ENST00000495953; ENST00000547856; ENST00000548434; ENST00000549347; BC017728; BC092404; OTTHUMT00000257841; OTTHUMT0000025…	RAPGEF3	Rap guanine nucleotide exchange factor 3	chr12	-	Multiple_Complex	47734367	47759106
TC0100018315.hg.1	8.21	5.6	0.72	0.84	T	F	6.11	0.0004	0.01	F	NM_012474; NR_037431; ENST00000367879; ENST00000462329; ENST00000463772; ENST00000464197; ENST00000469256; ENST00000470820; ENST00000475333; ENST00000479872; BC002906; OTTHUMT00000096753; OTTHUMT00000096754; OTTHUMT00000096755; OTTHUMT00000096756; OTTHUMT00000096757; OTTHUMT00000096758; OTTHUMT00000096759; OTTHUMT00000096760	UCK2; MIR3658	uridine-cytidine kinase 2; microRNA 3658	chr1	+	Multiple_Complex	165827495	165911618
TC0600009808.hg.1	10.86	8.04	0.82	1.16	T	T	7.06	0.0004	0.01	T	NM_001252049; NM_001252050; NM_001252051; NM_001252052; NM_001252053; NM_005389; ENST00000367378; ENST00000367380; ENST00000367384; ENST00000460828; ENST00000464889; ENST00000480010; ENST00000484601; ENST00000486585; ENST00000494411; ENST00000495487; ENST00000544496; BC007501; BC008748; OTTHUMT00000042650; OTTHUMT00000042651; OTTHUMT00000042652; OTTHUMT00000042653; OTTHUMT00000042654; OTTHUMT0000…	PCMT1	protein-L-isoaspartate (D-aspartate) O-methyltransferase	chr6	+	Multiple_Complex	149749443	149811421
TC0100007333.hg.1	10.69	7.86	0.63	1.29	T	T	7.09	0.0004	0.01	T	NM_020362; ENST00000246151; ENST00000374524; ENST00000415372; BC017208; OTTHUMT00000008243; OTTHUMT00000008244; OTTHUMT00000096559	PITHD1	PITH (C-terminal proteasome-interacting domain of thioredoxin-like) domain containing 1	chr1	+	Multiple_Complex	23778386	23788232
TC1000011669.hg.1	10.35	7.46	0.53	1.42	T	T	7.38	0.0004	0.01	T	NM_001113407; NM_003893; ENST00000361198; ENST00000425280; ENST00000461873; ENST00000490751; BC000482; BC009246; OTTHUMT00000050027; OTTHUMT00000050028; OTTHUMT00000050029	LDB1	LIM domain binding 1	chr10	-	Multiple_Complex	102107560	102120453
TC0400006591.hg.1	9.59	6.69	1.18	0.64	T	F	7.48	0.0004	0.01	F	NM_002111; ENST00000355072; ENST00000502820; ENST00000506137; ENST00000508321; ENST00000509043; ENST00000509618; ENST00000509751; ENST00000510626; ENST00000512068; ENST00000512909; ENST00000513326; ENST00000513639; ENST00000513806; OTTHUMT00000358234; OTTHUMT00000358235; OTTHUMT00000358236; OTTHUMT00000358237; OTTHUMT00000359373; OTTHUMT00000359374; OTTHUMT00000359375; OTTHUMT00000359376; OTTHUMT…	HTT	huntingtin	chr4	+	Multiple_Complex	3074510	3243960
TC0500007881.hg.1	9.66	6.57	0.55	1.48	T	F	8.53	0.0004	0.01	F	NM_152405; ENST00000396137; ENST00000412001; BC130624; OTTHUMT00000254070; OTTHUMT00000347255	JMY	junction mediating and regulatory protein, p53 cofactor	chr5	+	Multiple_Complex	79236102	79327215
TC1100009703.hg.1	9.49	6.36	1.14	1.4	T	F	8.77	0.0004	0.01	F	NM_001191060; NM_001191061; NM_024698; ENST00000320230; ENST00000456706; ENST00000481290; ENST00000524891; ENST00000525010; ENST00000525644; ENST00000526152; ENST00000527127; ENST00000527723; ENST00000527734; ENST00000528606; ENST00000528936; ENST00000529066; ENST00000529351; ENST00000530360; ENST00000531214; ENST00000531437; ENST00000531514; ENST00000531534; ENST00000532361; ENST00000532459; ENS…	SLC25A22	solute carrier family 25 (mitochondrial carrier: glutamate), member 22	chr11	-	Multiple_Complex	790475	798333
TC0800006819.hg.1	3.47	6.07	0.5	1.13	F	F	-6.08	0.0005	0.0101	F	NM_001007090; ENST00000297324; BC031245; OTTHUMT00000384400	C8orf48	chromosome 8 open reading frame 48	chr8	+	Coding	13566843	13568288
TC1900008078.hg.1	4.1	6.48	0.37	0.74	F	T	-5.21	0.0005	0.0101	F	NM_020129; NM_203471; ENST00000360675; ENST00000392052; ENST00000601802; BC022257; OTTHUMT00000465222; OTTHUMT00000465223; OTTHUMT00000465224	LGALS14	lectin, galactoside-binding, soluble, 14	chr19	+	Coding	39704306	39709448
TC0600012008.hg.1	5.74	7.82	0.81	0.61	T	T	-4.24	0.0004	0.0101	T	NM_001166478; ENST00000398721; ENST00000620560; OTTHUMT00000474865	DEFB133	defensin, beta 133	chr6	-	Multiple_Complex	49946018	49958020
TC0800010410.hg.1	3.92	5.91	0.69	0.21	F	F	-3.97	0.0005	0.0101	F	NM_144651; ENST00000356297; ENST00000519183; ENST00000522628; ENST00000522933; OTTHUMT00000377903; OTTHUMT00000377904; OTTHUMT00000377905; OTTHUMT00000377906	PXDNL	peroxidasin like	chr8	-	Multiple_Complex	51319577	51809445
TC0100017668.hg.1	6.9	4.84	0.69	0.46	T	F	4.17	0.0005	0.0101	F	NM_001025247; NM_014409; ENST00000258281; ENST00000366674; ENST00000366675; ENST00000366676; ENST00000477957; BC041094; OTTHUMT00000095229; OTTHUMT00000095230; OTTHUMT00000095231; OTTHUMT00000099068	TAF5L	TAF5-like RNA polymerase II, p300/CBP-associated factor (PCAF)-associated factor, 65kDa	chr1	-	Multiple_Complex	229593111	229626047
TC0300006489.hg.1	9.12	6.98	1.15	1.21	T	T	4.42	0.0005	0.0101	T	NM_018184; ENST00000256496; ENST00000419534; ENST00000429403; ENST00000444332; ENST00000455168; ENST00000468010; ENST00000476343; ENST00000611208; BC013131; BC063125; OTTHUMT00000206910; OTTHUMT00000337571; OTTHUMT00000337573; OTTHUMT00000337574; OTTHUMT00000337575; OTTHUMT00000337576; OTTHUMT00000337577	ARL8B	ADP-ribosylation factor like GTPase 8B	chr3	+	Multiple_Complex	5122220	5180916
TC1900010632.hg.1	10.59	8.33	0.68	0.94	T	T	4.81	0.0005	0.0101	T	NM_001193286; NM_012237; NM_030593; NR_034146; ENST00000249396; ENST00000358931; ENST00000381766; ENST00000392081; ENST00000407552; ENST00000414941; ENST00000420440; ENST00000423526; ENST00000437828; ENST00000443898; ENST00000447739; ENST00000451193; ENST00000462654; ENST00000476771; ENST00000479290; ENST00000481381; ENST00000491960; ENST00000496069; ENST00000613542; BC003012; BC003547; OTTHUMT00…	SIRT2	sirtuin 2	chr19	-	Multiple_Complex	38878555	38899862
TC0600007092.hg.1	7.94	5.37	1.18	0.95	T	F	5.95	0.0005	0.0101	F	NM_016255; ENST00000259963; BC047881; OTTHUMT00000039950	FAM8A1	family with sequence similarity 8, member A1	chr6	+	Multiple_Complex	17600287	17611719
TC1100012382.hg.1	2.71	5.83	0.84	0.93	F	F	-8.69	0.0005	0.0102	F	NM_001077639; NM_017678; ENST00000375478; ENST00000424261; OTTHUMT00000399178; OTTHUMT00000399179	NXPE4	neurexophilin and PC-esterase domain family, member 4	chr11	-	Coding	114570591	114595762
TC1700007829.hg.1	4.85	7.47	0.71	0.37	T	T	-6.15	0.0005	0.0102	T	ENST00000391354; OTTHUMT00000257713	KRTAP9-7	keratin associated protein 9-7	chr17	+	Coding	41275659	41276697
TC0500007585.hg.1	8.02	5.9	0.24	0.42	T	F	4.35	0.0005	0.0102	F	NM_001113561; NM_178532; ENST00000296615; ENST00000389100; ENST00000504296; BC101277; BC101278; BC101397; OTTHUMT00000368394; OTTHUMT00000368395; OTTHUMT00000368396	RNF180	ring finger protein 180	chr5	+	Coding	64165844	64372869
TC0900010485.hg.1	10.29	7.3	1.42	1.12	T	T	7.94	0.0005	0.0102	T	NM_002072; ENST00000286548; ENST00000411677; BC057777; BC067850; BC069520; BC075096; BC075097; OTTHUMT00000052761; OTTHUMT00000052762	GNAQ	guanine nucleotide binding protein (G protein), q polypeptide	chr9	-	Multiple_Complex	77716087	78031458
TC1400008341.hg.1	13.21	9.74	1.14	1.85	T	T	11.04	0.0005	0.0102	T	NM_001376; ENST00000360184; ENST00000553423; ENST00000554854; ENST00000555062; ENST00000555102; ENST00000555204; ENST00000555800; ENST00000556139; ENST00000556229; ENST00000556499; ENST00000556791; OTTHUMT00000414574; OTTHUMT00000414576; OTTHUMT00000414577; OTTHUMT00000414578; OTTHUMT00000414579; OTTHUMT00000414580; OTTHUMT00000414581; OTTHUMT00000414582; OTTHUMT00000414583; OTTHUMT00000414584; O…	DYNC1H1	dynein, cytoplasmic 1, heavy chain 1	chr14	+	Multiple_Complex	101964528	102050798
TC0200014814.hg.1	11.13	6.83	1.9	1.07	T	F	19.62	0.0005	0.0102	F	NM_001165963; NM_001165964; NM_001202435; NM_006920; ENST00000303395; ENST00000375405; ENST00000409050; ENST00000423058; ENST00000473295; ENST00000491429; ENST00000507401; ENST00000625916; ENST00000626449; OTTHUMT00000102661; OTTHUMT00000102662; OTTHUMT00000333750; OTTHUMT00000333751; OTTHUMT00000333752; OTTHUMT00000470907; OTTHUMT00000481550; OTTHUMT00000481551	SCN1A	sodium channel, voltage gated, type I alpha subunit	chr2	-	Multiple_Complex	165989160	166149277
TC1500010687.hg.1	2.85	4.84	0.4	0.51	F	F	-3.97	0.0005	0.0103	F	NM_001004719; BC136985	OR4M2	olfactory receptor, family 4, subfamily M, member 2	chr15	+	Multiple_Complex	21514144	21640521
TC1000008489.hg.1	11.6	9.57	0.6	0.23	T	T	4.09	0.0005	0.0103	T	NM_001308275; NM_001308276; NM_005097; NR_131777; ENST00000371413; ENST00000371418; ENST00000464250; ENST00000478763; ENST00000485458; ENST00000626307; ENST00000626946; ENST00000627420; ENST00000627699; ENST00000629035; ENST00000630047; ENST00000630184; ENST00000630412; ENST00000630487; BC022500; OTTHUMT00000049445; OTTHUMT00000049446; OTTHUMT00000049447; OTTHUMT00000049448; OTTHUMT00000049449; O…	LGI1	leucine-rich, glioma inactivated 1	chr10	+	Multiple_Complex	93757809	93798174
[truncated: 3,724 more rows]

## Sheet: Table S3 gGOSR output
Table S3: Functional pathway analysis output from g:Profiler’s g:GOSt functional profiler tool
source	term_name	term_id	adjusted_p_value	negative_log10_of_adjusted_p_value	term_size	query_size	intersection_size	effective_domain_size	intersections
[truncated: 313 more rows]

## Sheet: Table S4 GO enrich
Table S4: Functional pathway analysis output from Gene Ontology GO enrichment analysis tool
Upregulated genes: GO Enrichment Analysis
Annotation	GO molecular function	fold enrichment	FDR p value
[truncated: 70 more rows]

## Sheet: Table S5 WikiPathways
Table S5: Functional pathway analysis output from WikiPathways analysis tool
[truncated: 70 more rows]

[truncated: 2 more sheets: Table S6 GWAS, Table S7 Antibodies]
